# Supplementary material for: Enhanced ventilation of Eastern North Atlantic Oxygen Minimum Zone with deglacial slowdown of Meridional Overturning
Source: Nat Commun. 2025 Jul 15;16:6418. doi: 10.1038/s41467-025-61177-3 (PMC12263849; doi:10.1038/s41467-025-61177-3)
Supplement: Supplementary file 3 — Supplementary Dataset 1 [file 41467_2025_61177_MOESM3_ESM.xlsx]

## Sheet: 9512EA
Age [ka]	Depth [cm]	Stress Species [%]	Oxic [%]	Suboxic [%]	Dysoxic [%]	Enhanced Benthic Foraminifera Oxygen Index (EBFOI) **	Dissolved Oxygen Concentration [ml/l]	Dissolved Oxygen Concentration [umol/kg]*	Oxygen Conditions	Infaunals [%]	Trophic Conditions (from % infaunals)
0.18	2.5	75.8	8.2	68	23.7	7.8	1.8	78.426	Low Oxic	83.3	Eutrophic
0.72	7.5	72.2	8.6	72.4	19	9.1	1.8	78.426	Low Oxic	78.5	Eutrophic
1.56	12.5	68.7	11.9	63.8	24.4	11.3	1.9	82.783	Low Oxic	76.1	Eutrophic
2.6	17.5	63.6	12.3	65.6	22.1	14.9	2	87.14	Low Oxic	72.8	Eutrophic
3.42	22.5	57.3	20.8	60.9	18.4	30.6	2.6	113.282	Low Oxic	58.2	Mesotrophic
4.23	27.5	60.3	27	50	23	40.1	3	130.71	Low Oxic	64.5	Mesotrophic
5.04	32.5	46.6	28.1	57.1	14.8	43	3.1	135.067	High Oxic	51.6	Mesotrophic
5.59	37.5	51.1	18.2	63.6	18.2	27.3	2.5	108.925	Low Oxic	54.5	Mesotrophic
5.87	42.5	51.1	16.6	63.6	19.8	24.2	2.4	104.568	Low Oxic	56.3	Mesotrophic
6.2	47.5	50.5	17.7	60.8	21.5	22.2	2.3	100.211	Low Oxic	57.5	Mesotrophic
6.53	52.5	55.4	20.9	54.2	24.9	27.5	2.5	108.925	Low Oxic	59.9	Mesotrophic
6.82	57.5	62	18.7	48.7	32.6	20.3	2.2	95.854	Low Oxic	68.1	Eutrophic
7.12	62.5	50.9	13.7	65.8	20.5	17.3	2.1	91.497	Low Oxic	59.9	Mesotrophic
7.57	67.5	50.5	25	48.9	26.1	30.3	2.6	113.282	Low Oxic	57.7	Mesotrophic
8.07	72.5	55.3	13.8	62.6	23.6	15.2	2	87.14	Low Oxic	63.9	Mesotrophic
8.58	77.5	61.1	13.6	48.2	38.2	10.9	1.9	82.783	Low Oxic	67.4	Eutrophic
9.06	82.5	50.2	21.6	49.4	29	24.1	2.3	100.211	Low Oxic	61.8	Mesotrophic
9.55	87.5	48.6	22.2	53.2	24.6	26.2	2.4	104.568	Low Oxic	63.2	Mesotrophic
10.03	92.5	42.8	30.1	44.3	25.6	36.7	2.8	121.996	Low Oxic	52.8	Mesotrophic
10.46	97.5	55.2	16.5	50.5	33	16.7	2.1	91.497	Low Oxic	65.5	Mesotrophic
10.82	102.5	49.5	22.7	54	23.3	28	2.5	108.925	Low Oxic	61.2	Mesotrophic
10.98	107.5	34.8	44.6	35.8	19.7	61.3	3.9	169.923	High Oxic	43	Mesotrophic
11.14	112.5	31.8	45.5	37	17.5	65.4	4.1	178.637	High Oxic	43.1	Mesotrophic
11.3	117.5	27.8	45.9	39.2	14.9	66.1	4.2	182.994	High Oxic	42.5	Mesotrophic
11.46	122.5	42.7	36.9	39.9	23.2	51.4	3.5	152.495	High Oxic	53.7	Mesotrophic
11.62	127.5	30	47.9	31.1	21	58.3	3.8	165.566	High Oxic	40	Mesotrophic
11.78	132.5	50.8	18	47.9	34.1	20.4	2.2	95.854	Low Oxic	60.9	Mesotrophic
11.93	137.5	37	39.1	42	19	50.9	3.4	148.138	High Oxic	50.8	Mesotrophic
12.08	142.5	49.8	30.7	54	15.3	40.5	3	130.71	Low Oxic	59.2	Mesotrophic
12.19	147.5	28.2	54.9	37.7	7.4	77.7	4.7	204.779	High Oxic	39.1	Mesotrophic
12.3	152.5	49	25	53.8	21.3	30	2.6	113.282	Low Oxic	63.4	Mesotrophic
12.52	162.5	54	23.4	53.9	22.8	28.1	2.5	108.925	Low Oxic	69	Eutrophic
12.63	167.5	48.2	23.8	54.5	21.7	31.7	2.6	113.282	Low Oxic	69.2	Eutrophic
12.75	172.5	45.4	31.3	45.8	22.9	41.9	3.1	135.067	High Oxic	62.9	Mesotrophic
12.86	177.5	43	29.7	46.5	23.9	33.8	2.7	117.639	Low Oxic	58.9	Mesotrophic
12.97	182.5	47.7	27.4	56.3	16.3	39.4	3	130.71	Low Oxic	63.6	Mesotrophic
13.07	187.5	43.5	28.4	59	12.6	47.2	3.3	143.781	High Oxic	65.6	Mesotrophic
13.18	192.5	48.2	15.7	67.5	16.8	22.4	2.3	100.211	Low Oxic	69.4	Eutrophic
13.29	197.5	63.5	8	70.2	21.8	11.2	1.9	82.783	Low Oxic	84	Eutrophic
13.49	202.5	44.3	15.7	75.6	8.6	25.6	2.4	104.568	Low Oxic	74.8	Eutrophic
13.72	207.5	43.1	9.8	85.5	4.7	18.8	2.1	91.497	Low Oxic	81.5	Eutrophic
13.96	212.5	39.4	19.8	73.4	6.8	34	2.7	117.639	Low Oxic	70.5	Eutrophic
14.19	217.5	50.9	16.5	72	11.5	27.5	2.5	108.925	Low Oxic	71.4	Eutrophic
14.41	222.5	70.3	11.5	81	7.5	20.5	2.2	95.854	Low Oxic	81.4	Eutrophic
14.62	227.5	53.4	32.4	52.6	15	44.4	3.2	139.424	High Oxic	63.2	Mesotrophic
14.82	237.5	32	46.7	48.9	4.3	71.9	4.4	NaN	NaN	44.7	NaN
15.22	242.5	28.6	48.8	40.7	10.5	76.5	4.7	204.779	High Oxic	46	Mesotrophic
15.39	247.5	35.2	47.2	34.4	18.3	62.3	4	174.28	High Oxic	49.5	Mesotrophic
15.48	252.5	41.4	40.4	43.7	15.8	56.2	3.7	161.209	High Oxic	53	Mesotrophic
15.56	257.5	52.8	31	49.5	19.5	46	3.2	139.424	High Oxic	68.3	Eutrophic
15.64	262.5	54.8	32.3	38.3	29.4	41.7	3	130.71	High Oxic	65.3	Mesotrophic
15.71	267.5	53.9	31.8	45.3	22.9	44.2	3.2	139.424	High Oxic	64.7	Mesotrophic
15.79	272.5	59.7	29.1	32.7	38.2	32.9	2.7	117.639	Low Oxic	68.3	Eutrophic
15.89	277.5	69.7	16.2	29.9	53.9	9.9	1.8	78.426	Low Oxic	79.8	Eutrophic
15.98	282.5	77	13	32.1	54.9	6	1.7	74.069	Low Oxic	84.9	Eutrophic
16.08	287.5	66.7	19.9	39.8	40.3	21.9	2.3	100.211	Low Oxic	78.7	Eutrophic
16.18	292.5	71.7	20.4	39.6	40	23.2	2.3	100.211	Low Oxic	77.3	Eutrophic
16.36	302.5	52.8	31.4	44.9	23.7	44.1	3.2	139.424	High Oxic	66.4	Eutrophic
16.52	312.5	49.8	36.1	45.8	18.1	55.4	3.6	156.852	High Oxic	58	Mesotrophic
16.67	322.5	47.2	38.1	47.6	14.3	67.2	4.2	182.994	High Oxic	54.3	Mesotrophic
16.82	332.5	47.8	44.9	46.2	8.9	78.2	4.8	209.136	High Oxic	49	Mesotrophic
16.97	342.5	49.4	40.5	44.5	15	65.8	4.1	178.637	High Oxic	55.2	Mesotrophic
17.05	347.5	56	31.6	50.2	18.2	49.9	3.4	148.138	High Oxic	61	Mesotrophic
17.12	352.5	67.1	20.5	59	20.5	28.1	2.5	108.925	Low Oxic	73.9	Eutrophic
17.19	357.5	46.3	43	43	14	71.7	4.4	191.708	High Oxic	52.4	Mesotrophic
17.27	362.5	44.2	44.3	40.6	15.1	69.5	4.3	187.351	High Oxic	48.7	Mesotrophic
17.39	367.5	61.9	28.8	52.4	18.8	45.9	3.2	139.424	High Oxic	64.4	Mesotrophic
17.51	372.5	58.6	26.5	62.3	11.2	44	3.1	135.067	High Oxic	65.1	Mesotrophic
17.64	377.5	68	20.4	63.9	15.7	33.6	2.7	117.639	Low Oxic	73.4	Eutrophic
17.77	382.5	89.7	5.3	92.1	2.5	12.8	1.9	82.783	Low Oxic	91.5	Eutrophic
17.89	387.5	71.1	22.2	72	5.9	41.9	3.1	135.067	High Oxic	73.5	Eutrophic
18.02	392.5	81.2	10	80.7	9.3	21.8	2.3	100.211	Low Oxic	84.8	Eutrophic
18.16	397.5	77.2	15.6	76.7	7.6	30.9	2.6	113.282	Low Oxic	79.5	Eutrophic
18.28	402.5	83.5	9.2	85.4	5.4	22.5	2.3	100.211	Low Oxic	86.8	Eutrophic
18.41	407.5	63.9	20.5	63.6	15.9	32.5	2.7	117.639	Low Oxic	73	Eutrophic
18.56	412.5	68.2	19.9	69.9	10.2	33.6	2.7	117.639	Low Oxic	72.9	Eutrophic
18.86	417.5	58.6	23.7	61.4	15	36.7	2.8	121.996	Low Oxic	66.8	Eutrophic
19.26	422.5	52.3	26.4	64.3	9.4	47.3	3.3	143.781	High Oxic	58.5	Mesotrophic
20.11	432.5	46.7	28.9	61.3	9.8	49.9	3.4	148.138	High Oxic	57.9	Mesotrophic
20.51	437.5	40.1	29.5	59.5	11	46.6	3.3	143.781	High Oxic	45.6	Mesotrophic
20.87	442.5	46	31.6	58	10.4	55	3.6	156.852	High Oxic	48.5	Mesotrophic
21.25	447.5	44.7	32.8	59.7	7.5	62.1	4	174.28	High Oxic	48.4	Mesotrophic
21.66	452.5	43.7	29	59.9	11.1	48.3	3.3	143.781	High Oxic	53.5	Mesotrophic
22.09	457.5	49.6	25.5	64.9	9.6	47.7	3.3	143.781	High Oxic	53.7	Mesotrophic
22.51	462.5	45.5	31.3	57.9	10.7	54.6	3.6	156.852	High Oxic	49.8	Mesotrophic
23.25	472.5	61.3	26	58.6	15.4	42.7	3.1	135.067	High Oxic	67.3	Eutrophic
23.5	477.5	42.4	37.9	50.4	11.7	70.6	4.4	191.708	High Oxic	50	Mesotrophic
23.76	482.5	46.5	37.1	48.4	14.5	64.7	4.1	178.637	High Oxic	54.9	Mesotrophic
24.01	487.5	45.8	37.1	54.1	8.7	64.5	4.1	178.637	High Oxic	50.6	Mesotrophic
24.26	492.5	52	34.8	49.1	16.1	56.9	3.7	161.209	High Oxic	59.2	Mesotrophic
24.53	497.5	41.6	40.9	38.7	20.4	63.7	4	174.28	High Oxic	47.5	Mesotrophic
24.79	502.5	68.5	22.3	55.5	22.3	38.7	2.9	126.353	Low Oxic	72.7	Eutrophic
25.05	507.5	70.4	15.3	70	14.8	22.9	2.3	100.211	Low Oxic	77.6	Eutrophic
25.31	512.5	60.5	27.3	62.1	10.6	43.1	3.1	135.067	High Oxic	68.5	Eutrophic
25.57	517.5	57.4	26.2	53.4	20.4	38	2.9	126.353	Low Oxic	68.3	Eutrophic
25.84	522.5	56.7	26.5	56.6	16.9	41.7	3	130.71	High Oxic	64	Mesotrophic
26.36	532.5	52.7	31.6	53.3	15.1	49.5	3.4	148.138	High Oxic	64	Mesotrophic
26.6	537.5	54.4	31.3	57.3	11.5	53.2	3.6	156.852	High Oxic	62.8	Mesotrophic
26.85	542.5	51.7	29.6	52.7	17.7	54.8	3.6	156.852	High Oxic	59	Mesotrophic
27.08	547.5	41.6	35.4	48.3	16.3	59.6	3.8	165.566	High Oxic	52.9	Mesotrophic
*	Calculated using the formula of Kranner et al., 2022 (https://doi.org/10.1038/s41598-022-05295-8)
**	Calculated using the relationship reported here https://www.nodc.noaa.gov/OC5/WOD/wod18-notes.html
