# Supplementary material for: Enhanced ventilation of Eastern North Atlantic Oxygen Minimum Zone with deglacial slowdown of Meridional Overturning
Source: Nat Commun. 2025 Jul 15;16:6418. doi: 10.1038/s41467-025-61177-3 (PMC12263849; doi:10.1038/s41467-025-61177-3)
Supplement: Supplementary file 4 — Supplementary Dataset 2 [file 41467_2025_61177_MOESM4_ESM.xlsx]

## Sheet: Sheet1
Species / Depth (cm)	Microhabitat	Test Type	For EBFOI	BFOI (Kranner et al., 2022)	BFOI (Kaiho,1994)	Stress Species	2.5	7.5	12.5	17.5	22.5	27.5	32.5	37.5	42.5	47.5	52.5	57.5	62.5	67.5	72.5	77.5	82.5	87.5	92.5	97.5	102.5	107.5	112.5	117.5	122.5	127.5	132.5	137.5	142.5	147.5	152.5	162.5	167.5	172.5	177.5	182.5	187.5	192.5	197.5	202.5	207.5	212.5	217.5
Amphycoryna cff. scalaris	I	C	D	D		NA																			2		1				1			1							1	1		1	1
Anomalina sp. 1	E	C	O	O		NA													1	1			1								2	2		2		1
Astacolus sp.	I	C				NA																								2		2		1
Astrononion sp.	I	C				NA
Bolivina cff. dilatata	I	C	D	D	D	EE	4	1																		3		1					14	2		1		6		1				1	2		1	1
Bolivina cff. punctata	I	C	D	D	D	EE					1											3						2	2	3			2	2				2	1		2				1		1
Bolivina cff. spathulata	I	C	D	D	D	EE	22	24	27	23	22	43	27	34	33	29	38	54	32	32	35	62	35	36	32	30	20	23	17	9	27	14	27	17	13	5	11	17	11	12	8	13	8	9	5	1		1	1
Bolivina lobata	I	C	D	D	D	EE		1																1					1						1		1	1		1						2
Bolivina sp. 1	I	C	D	D	D	EE
Bolivina subaenariensis var. mexicana	I	C	D	D	D	EE			4	8	1									1	3	2		2	1	2	2	3	5		1	4	1	4	1	3	1	3	3	2	2			2	1	1		2	4
Brizalina alata	I	C	D	D		EE																1						1	1	1	2				1	1		1	1		1		2
Bulimina aculeata	I	C	D	D	S	EE	4				3	7	7	8	5	3		1	1	5	2	1	1		1	1																1
Bulimina buchiana	I	C	D	D		EE		1								2			1	2		4		2		2	1	1						1	1	1
Bulimina marginata	I	C	D	D		EE		3		3		1										1																1							1				1
Bulimina striata	I	C	D	D	S	EE	4	1	1	2				1	2				1																		1			1		2	2	3	1	3	2	2	2
Cancris auriculus	E	C	S	S		EE		1			1		4	1	2	4	3	6	3	3	5	4	1	4	1	4	2			1	3	6	3			1	1					1	1
Cassidulina laevigata	I	C	S	S	S	EE	22	23	31	16	21	31	14	16	6	4	1	1	2		2	4	1	1
Cassidulina teretis	I	C	S	S	S	EE																			7	3	7	7	5	6	2		8	6	12	4	9	10	5		6	2	4	2	5	2	3	2	3
Chilostomella oolina	I	C	D	D	D	EE	18	6	8	12	13	7	3	5	10	10	7	6	5	8	2	4	16	3	12	26	19	8	9	15	17	17	28	8	9	3	20	8	25	28	23	18	18	20	51	13	9	9	20
Cibicidoides pachyderma	E	C	O	O	O	NA	11	8	13	22	40	53	52	33	25	25	30	28	15	20	13	10	15	19	22	10	10	45	53	47	43	36	12	13	4	40	4	1	1		1	6	3		2	1	1
Cibicidoides robertsonianus	E	C	O	O	O	NA	5	7	6	2	1	4	2	4	7	2	4		1	18	8	10	14	8	20	16	29	36	28	38	27	30	23	37	34	41	26	25	29	26	28	28	29	20	13	19	16	27	24
Cibicidoides sp.	E	C	O	O	O	NA											2
Cibicidoides wuellerstorfi	E	C	O	O	O	NA								1		2	1	6			3	6	9	11	9	4		5	9	3	1	7	3	2	3	4	3	3	3	5	6	6	2			1
Cornuspira carinata	E	P	O	O		NA
Cornuspira cff. involvens	E	P	O	O		NA
Cornuspira cff. selseyensis	E	P	O	O		NA
Cribroelphidium cff. williamsoni	I	C	O	O		EE		1																																	1			1
Cushmanina plumigera	I	C	D	D		EE														1			1						1																1		1		1
Cushmanina sp.	I	C	S	S		EE																1																	1
Dentalina mutabilis	I	C	S	S	S	EE
Dentalina sp.	I	C	S	S	S	EE																1
Discammina compressa	E	A	S	S		NA	1	2				1
Dorothia cff. pseudoturris	I	A				NA			4		1		2		1		1		2
Egerella bradyi	I	A	S	S	S	NA	1			1		1		2				2	1	2	2	8	6	3		8	3	3	4	3			3		1						2	1	5	4		3	1		1
Eggerelloides cff. scaber	I	A				NA			1			1						1							7
Elphidium macellum	E	C				NA
Epistominella exigua	E	C	S	S		NA	2	3	5			1		4	1	1	3	1	1	5	5	6	6	3	3	4	3	5	3	2	2	3			3	2	2	3	11	2	2	3	5	11	4	4	1	1	4
Evolvocassidulina bradyi	I	C				EE																			1	3	2						1		2	2	2		2
Favulina hexagona	I	C	S	S		NA																							1				2					2				1		1		1
Fissurina cff. claricurta	I	C	S	S	S	NA
Fissurina cff. laevigata	I	C	S	S	S	NA	1			1																	1								1			1	1									3
Fissurina cff. staphyllearia	I	C	S	S	S	NA				1			1									3	3		1	2			1	2	1					1	1		3		3		1		1
Fissurina marginata	I	C	S	S	S	NA				1			1			1	1								2	1			1	2	1	2			1	2		1	1	1		1				1
Fissurina orbignyana	I	C	S	S	S	NA																	1										1		2		2								1
Fissurina sp. 1	I	C	S	S	S	NA																		1	1					2			1												2	2
Fissurina spinosa	I	C	S	S	S	NA																											2												1				1
Fisurina sp.	I	C	S	S	S	NA																					1													1			2	1		1	4		2
Fursenkoina complanata	I	C	D	D	D	EE																1															1
Fursenkoina sp.	I	C	D	D		EE																				1
Glandulina laevigata	I	C	S	S		NA		1								2																			1				2										2
Glandulina ovula	I	C	S	S		NA		2	1	1		1				1								1			2	3	5	3	2	3		1						1	1	2	2	4	2	4	5	6	4
Glandulina sp.	I	C				NA	1															1
Globobulimina affinis	I	C	D	D	D	EE	2				1	1					5	3	2	6	1																											1
Globobulimina pacifica	I	C	S	S		EE	11	8	6		3	3	3	2	1		2		4		6	5	7	5	4	14	10	8	7	6	7	4	10	6	7	5	3	7	13	9		9	8	11	22	17	13	8	16
Globobulimina sp.	I	C	D	D		EE
Globobulimina turgida	I	C	D	D		EE	7	5	4	9	3			1		2	3	2	2	8	12		5	5	3	8	10	4	5	3	10	4	4	2	6	6	3	6	2	4		2	4	4		10	6	11	10
Globocassidulina sp.	I	C	S	S	O	EE														1																	1
Grigelis pyrula	I	C	S	S		NA				1					1						1			1															1	1		2
Hansenisca soldanii	E	C	S	S		NA											1	2	3	1	3	2	3	1	3	2		3		2	2		4	2		1												1
Hanzawaia boueana	E	C	O	O		NA														2		4	2			6	4	3	1	4		3	6	5		3	1		6	2	5	4	1	1		1		2	5
Haplophragmium cff. fontinense	I	A
Haplophragmoides emaciatus	E	A	D	D
Haplophragmoides latidorsatus	I	A	D	D	D
Haplophragmoides spp.	I	A	D	D	D
Heterolepa bradyi	E	C	O	O		NA					2	3	3	1	4	3	5	2	10	7																				1
Hoeglundina elegans	E	C	S	S	S	NA	1				3	1	7	6		10	6	2	4	1		1									5		1																1
Hormosina sp.	I	A				NA	1																										1
Hyalinea balthica	I	C				NA																				1										1
Hyalinonetrion gracillimum	I	C	S	S		NA	1		3	1					2	1		1									1	1																	2			3
Karreriella bradyi	I	A	D	D	D	NA																																			5		8
Karreriella sp.	I	P	D	D		NA																	1		1	2	2		1		1					2		2	8	6		7				2
Laevidentalina communis	I	C	D	D		NA	1								1
Laevidentalina emaciata	I	C	D	D		NA		1						1						1			1	1				1				1				1									3
Laevidentalina haueri	I	C	D	D		NA															1				1						1		2		1	1	1			1								1
Lagena cff. Substriata	I	C	S	S	S	NA			1										1					1	1	1			1									2	1			3					1
Lagena cff. sulcata	I	C	S	S	S	NA		1					1		2				1				2	1			4		2		1		5		1		3	3		2		1		1		5	2
Lagena hispida	I	C	S	S	S	NA																		2		1			1	3	1	1	1	1	2				2			1		1		2		1
Lagena nebulosa	I	C	S	S	S	NA																																					1				1		1
Lagena semistriata	I	C	S	S	S	NA	1																			1		1			1		4	1	1	1	1		2	1					2	1	2	3
Lagena sp.	I	C	S	S	S	NA	1	1																																			1
Lagena sp. 1	I	C	S	S	S	NA
Lagena sp. 2	I	C	S	S	S	NA																																			4
Lagena striata	I	C	S	S	S	NA										1				1					1	2	1	1	1	4				1		2	4	2	3	1		3			2			1	2
Lagena sulcata	I	C	S	S	S	NA										1																							1									1
Lagenammina arenulata	I	A	S		S	NA	3			2						1
Lenticulina cff. cushmani	E	C	S	S	S	NA				1			1				1	1		1	2					1							1				2	1		2						1
Lenticulina cff. denticulifera	I	C	S	S	S	EE												1
Lenticulina cff. thalmani	I	C	S	S	S	EE										1
Lenticulina gibba	E	C	S	S	S	EE									1								2		1						1		2								3			1
Lenticulina iota	E	C	S	S	S	EE								1						1			1			1			1		1		1		2	1						1
Lenticulina orbicularis	E	C	S	S	S	EE																								1		2		5
Lenticulina sp.	E	C	S	S	S	EE	1				2		3														1
Lobatula lobatula	E	C	O	O		NA	2	2	2	2		1			3	3	4		6	7	8	3	1	1		3							3											2	3			4	3
Marginulina sp.	I	C	O	O		EE														1
Martinottiella communis	I	A	O	O	O	NA	5	6	2	3		1	1			1	1	2	1		1										2
Melonis barleeanus	I	C	S	S	S	EE		4			2	8	4	4	2	7	9	19	10	18	15	21	24	22	15	13	8	6	6	5	10	7	6	15	28	16	32	33	26	26	12	32	14	13	3	1	3	1	2
Miliolinella cff. circularis	E	P				NA																														2			5
Miliolinella valvularis	E	P				NA																									1				1	1		2	2		2		2						1
Neolenticulina variabilis	I	C	O	O		NA				1			1	1	1	2	1	2		1	8	2	6	7	4	7		3	4	9	12	9	6	12	7	6	8	6	13	10	2	3	3	4				5	1
Nodosaria cff. vertabralis	I	C	S	S		EE																								1
Nonion fabum	I	C	S	S	S	EE	13	6	5	3	2	1									2	1					4	4	2	5	4		1	2	2	1	1		1	1	5	2	3	13	12	13	17	7	4
Nonionella turgida s.s.	I	C	S	S	S	EE																														2	2		1			2
Nonionella turgida/pulchella	I	C	S	S	S	EE	3	7	5	1	1	1	1	4	2	4	2			1		1		2	1	3	8	5	7	9	2		8	4	6		3		9	4	5	4	32	14	60	25	51	48	58
Nonionina sp.	I	C	S	S		EE
Oolina cff. globosa	I	C				NA																												1				1
Oridorsalis umbonatus	I	C	S	S	S	NA	2	1	1			3	2	1	3		1	3	6	3	3		2	4	3	1	6	4	6	6	4	11	4	12	4	11	10	9	14	16	14	12	35	33	46	51	88	54	40
Osangularia culter	I	C				NA		1		1	1					1	1			1	2
Planularia magnifica	E	C	S	S		NA												1
Planulina arimenensis	E	C	O	O		NA	10	9	10	2	3	6	2	4	2	2	2	1	6	10	15	17	15	16	25	23	10	22	13	28	14	30	15	27	31	38	25	18	14	20	28	18	21	15	13	23	26	23	25
Procerolagena distoma	I	C				NA				2		1								1						1
Pseudonodosaria sp.	I	C	S	S		NA																		1
Pseudopyrgo millettii	E	P				NA
Pullenia bulloides	I	C	S	S	S	EE	2			1	3	4	1	1	1	1	1		2	3		1	2	2	3		2		1				5	1
Pullenia quinqueloba	I	C	S	S	S	EE	1	2			2	2	1						2				2		1	3	1							2			1		1			2			1			1	1
Pyrgo cff. subsphaerica	E	C	O	O		NA
Pyrgo cff. symplex	E	P	O	O		NA
Pyrgo comata	E	P	O	O		NA																																	1	1					1
Pyrgo depressa	E	P	O	O		NA																																				1	7	1	3	5	3	6	3
Pyrgo elongata	E	P	O	O		NA																					1				1									3		4
Pyrgo sp.	E	P	O	O		NA
Pyrgo sp. 1	E	P	O	O		NA
Pyrgo williamsoni	E	P	O	O		NA																			2				1					1	1	1	1	1			1		5	4	1	4	1	2	2
Pyrgoella sphaera	E	P	O	O		NA																														1				5	1		2
Quinqueloculina cff. suborbicularis	E	P	O	O	O	NA																												1						1
Quinqueloculina laevigata	E	P	O	O	O	NA																																											1
Quinqueloculina seminulum	E	P	O	O	O	NA																									1			6	2	4	3	6	3	8	5	6	2	4				3
Quinqueloculina sp. 1	E	P	O	O	O	NA																								1		7		4	4	2	1	1	1	6	2	1	6		2		2	3	4
Quinqueloculina sp. 2	E	P	O	O	O	NA
Rectuvigerina cff. Elongatastriata	I	C				EE	4		1		1						1					1		1	1	3	2		4	1		1	4			1			1	1		2	2	1	1	7	4	4	5
Reophax cff. dentaliformis
Robertinoides bradyi	I	C				EE																				1						1		3	1	4		1	2	2	1								1
Rutherfordoides rotundatus	I	C				EE
Saracenaria cff. italica	I	C				NA																	2
Saracenaria sp.	I	C				NA																					1							1				1
Sigmoilopsis schlumbergeri	I	A				NA	1		1	4	3	2	9	5	4	6	7	8	10	10	6	3	6	13	1	3	3				2	1							1	1	4	1	4	3		1	2	1	2
Sphaeroidna bulloides	E	C	S	S	S	NA	7	13	12	30	40	16	33	50	56	32	23	17	35	11	13	12	13	16	15	9	21	17	25	15	9	11	19	4		2	1		1	2	1	5	3	13	6	1	1	2	1
Spiroloculina depressa	E	P	O	O		NA														4	2	2	1	1	7	3	1		1				3	1			2	1	1	1		1	1		1	1			3
Spiroloculina rotunda	E	P	O	O		NA											1
Spiroplectinella spp. wrighti	E	A				NA
Spirosigmoilina tenuis	E	P	O	O		NA										1	3	1		2	2	1	2	1			1	3	1	3		1	4	3	1							2		1				1
Textularia sp.	I	A	O	O	O	NA																2						3		3		1		6
Trifarina angulosa	I	C	S	S	S	EE															1	1					1	2							1	1		1				2
Trifarina sp.	I	C	S	S	S	EE						1										2				1	1	2			1	1		1	2			3				1
Triloculina insignis	E	P	O	O	O	NA																																					5
Triloculina sp.	E	P	O	O	O	NA
Triloculina tricarinata	E	P	O	O	O	NA																				1					1			3	1		2			3				2					1
Triloculina trigonula	E	P	O	O	O	NA																												1						1						1
Uvigerina hispida	I	C	S	S	S	EE														1						3																	1
Uvigerina mediterranea	I	C	S	S	S	EE	1	8	4	8	21	16	25	22	26	24	44	36	31	2	6	10	5	11	5	7	1				7		1							1	2		7	2	3	3	1	2
Uvigerina peregrina	I	C	S	S	S	EE	48	39	30	47	19	14	6	18	26	9	7	1	10	14	27	14	10	7	9	7	3	4		4	8	3	4	7	9	8	6	8	16	16	17	17	12	18	20	9	4		8
Uvigerina proboscidea	I	C	S	S	S	EE							1			1		2		3	2			3			1
Uvigerina sp.	I	C	S	S	S	EE
Vaginulina spinigera	I	C				NA
Vaginulina spp.	I	C				NA			1																		2				2											1				1
Valvulineria bradyana	I	C	S	S	S	EE
Virgulina subquamosa	I	C				EE	15	10	12	5	4	6	3		1					1								4	2		2	5			2	1			1		1	1	2	3	5	2	3		2
*** This data was extracted from https://doi.pangaea.de/10.1594/PANGAEA.962951, ecological data (abreviated below) was added for reference, compiled from different sources
Abbreviations
Microhabitat
I	Infaunal
E	Epifaunal
Test Type
C	Calcareous
P	Porcellaneous
A	Agglutinated
Oxic Preference
O	Oxic
S	Suboxic
D	Dysoxic
Stress Species
EE	Stress species
NA	Not Stress Species
Species / Depth (cm)							2.5	7.5	12.5	17.5	22.5	27.5	32.5	37.5	42.5	47.5	52.5	57.5	62.5	67.5	72.5	77.5	82.5	87.5	92.5	97.5	102.5	107.5	112.5	117.5	122.5	127.5	132.5	137.5	142.5	147.5	152.5	162.5	167.5	172.5	177.5	182.5	187.5	192.5	197.5	202.5	207.5	212.5	217.5
BFOI							34.7368	43.4211	42.8571	35.9551	51.1111	53.5433	62.2449	46.8085	45.1613	47.1264	50.4673	38.8889	47.619	53.2847	51.7241	41.9118	52.381	56.1404	62.6761	49.3243	50.4505	73.1707	72.549	81.4371	63.4146	75.9036	49.0196	77.0186	72.7273	85.4545	66.087	56.8807	58.5366	62.4161	65.5738	64.5161	67.4419	57.8947	36.7925	63.6364	71.0145	73.0769	64.8649
EBFOI							18.6648	22.0286	21.8583	18.6474	31.626	43.9476	44.1644	28.8819	27.2403	27.5771	35.5418	24.2764	27.2095	45.8336	39.0771	32.7472	42.3082	43.1972	58.9614	44.0869	36.4872	80.5363	75.6499	93.8339	66.6953	85.0042	44.9676	84.9873	63.8965	99.5026	54.2641	42.5602	48.2548	60.8656	56.0986	55.2035	59.6594	38.552	22.6892	40.8682	36.7898	55.4835	50.1714
DO3							2.14392	2.26805	2.26171	2.14329	2.63668	3.14305	3.15231	2.52905	2.46553	2.47851	2.79346	2.35244	2.46434	3.224	2.93829	2.68119	3.07344	3.1111	3.81433	3.149	2.83188	4.89445	4.63709	5.63532	4.18512	5.13663	3.18672	5.13571	4.04889	5.97007	3.5976	3.08409	3.32932	3.904	3.6815	3.64044	3.84708	2.91658	2.29273	3.01288	2.84423	3.65326	3.41381
% species with oxygen preference information							90.8333	94.7368	90.0498	94.47	95.4545	95.8678	93.6652	97.8355	97.4026	96.5	95.4955	95.7746	94.3396	94.1441	96.347	97.9079	96.4444	93.6364	95.6332	95.2381	95.3271	98.3607	97.4895	98.8095	97.1545	95.6522	97.6562	97.479	97.1831	94.958	99.0099	97.5	94.4664	98.3333	96.1353	97.9079	96.3768	97.1429	98.0456	95.5285	96.7391	98.0315	95.9707
Oxic[%]							15.1376	16.6667	18.232	15.6098	21.9048	29.3103	29.4686	19.469	18.6667	21.2435	25.4717	20.5882	20	34.9282	28.436	24.359	30.4147	31.068	40.6393	30.4167	27.451	50	47.6395	54.6185	43.5146	57.2727	30	53.4483	42.5121	62.3894	38	31.7949	30.1255	39.4068	40.201	34.188	32.7068	23.1092	12.9568	23.8298	18.3521	30.5221	27.4809
Suboxic[%]							56.422	61.6162	57.4586	56.5854	57.1429	45.2586	52.657	58.4071	58.6667	54.9223	49.5283	47.0588	58	34.4498	45.0237	41.8803	41.9355	44.6602	35.1598	38.3333	45.5882	31.6667	34.3348	32.9317	31.3808	24.5455	38.8	30.6034	41.5459	26.9912	42.5	44.1026	48.5356	36.8644	38.6935	47.0085	51.5038	60.084	64.7841	62.5532	74.1573	58.2329	57.6336
Dysoxic[%]							28.4404	21.7172	24.3094	27.8049	20.9524	25.431	17.8744	22.1239	22.6667	23.8342	25	32.3529	22	30.622	26.5403	33.7607	27.6498	24.2718	24.2009	31.25	26.9608	18.3333	18.0258	12.4498	25.1046	18.1818	31.2	15.9483	15.942	10.6195	19.5	24.1026	21.3389	23.7288	21.1055	18.8034	15.7895	16.8067	22.2591	13.617	7.49064	11.245	14.8855
[truncated: 59 more columns]
