# Supplementary material for: Enhanced ventilation of Eastern North Atlantic Oxygen Minimum Zone with deglacial slowdown of Meridional Overturning
Source: Nat Commun. 2025 Jul 15;16:6418. doi: 10.1038/s41467-025-61177-3 (PMC12263849; doi:10.1038/s41467-025-61177-3)
Supplement: Supplementary file 5 — Supplementary Dataset 3 [file 41467_2025_61177_MOESM5_ESM.xlsx]

## Sheet: Index
Sheet	Description
1	Counts of benthic foraminifera species from GeoB9512-5, GeoB98560-1 and eastern tropical Atlantic coretops, and EBFOI - dissolved oxygen estimations	https://doi.pangaea.de/10.1594/PANGAEA.962951
2	Relative abundances (%) of benthic foraminifera species from GeoB9512-5, GeoB98560-1 and eastern tropical Atlantic coretops
3	Comparison of EBFOI and dissolved oxygen concentrations using different benthic foraminifera databases
4	Linear regresion of estimated EBFOI and modern dissolved oxygen concentrations form 15 coretops of the eastern tropical Atlantic
5	Modern vs. Estimated dissolved oxygen concentrations using different benthic foraminfiera databases in the callibrations of Kranner
6	Data used for this study benthic foraminfera oxygen preferences compilation

## Sheet: 1  
Species / Age (ka BP)	Microhab.	Test	Stress Species	0.18	0.72	1.56	2.6	3.42	4.23	5.04	5.59	5.87	6.2	6.53	6.82	7.12	7.57	8.07	8.58	9.06	9.55	10.03	10.46	10.82	10.98	11.14	11.3	11.46	11.62	11.78	11.93	12.08	12.19	12.3	12.52	12.63	12.75	12.86	12.97	13.07	13.18	13.29	13.49	13.72	13.96	14.19	14.41	14.62	14.82
Adelosina spp.	E	P	NA
Adercotryma glomeratum	E	A	NA
Ammobaculites agglutinans	I	A	NA
Ammodiscus incertus	E	A	NA
Ammoglobigerina globigeriniformis	I	A	NA
Ammonia falsobeccarii	E	C	NA
Amphycoryna scalaris	I	C	NA																			2		1				1			1							1	1		1	1						1	1
Anomalina sp. 1	E	C	NA													1	1			1								2	2		2		1
Anomalinoides globulosus	E	C	NA
Aschemonella sp.	E	A	NA
Astacolus albatrossi	E	C	NA
Astacolus sp.	I	C	NA																								2		2		1
Astrononion cff. stelligerum	E	C	NA
Astrononion sp.	I	C	NA
Astrorhiza spp.	E	A	NA
Bolivina cff. Advena	I	C	EE
Bolivina cff. dilatata	I	C	EE	4	1																		3		1					14	2		1		6		1				1	2		1	1
Bolivina cff. punctata	I	C	EE					1											3						2	2	3			2	2				2	1		2				1		1
Bolivina cff. spathulata	I	C	EE	22	24	27	23	22	43	27	34	33	29	38	54	32	32	35	62	35	36	32	30	20	23	17	9	27	14	27	17	13	5	11	17	11	12	8	13	8	9	5	1		1	1	6	2	1
Bolivina lobata	I	C	EE		1																1					1						1		1	1		1						2				2	2
Bolivina sp. 1	I	C	EE
Bolivina subaenariensis var. mexicana	I	C	EE			4	8	1									1	3	2		2	1	2	2	3	5		1	4	1	4	1	3	1	3	3	2	2			2	1	1		2	4	4	1
Bolivina alata	I	C	EE																1						1	1	1	2				1	1		1	1		1		2							1		2
Bulimina aculeata	I	C	EE	4				3	7	7	8	5	3		1	1	5	2	1	1		1	1																1
Bulimina buchiana	I	C	EE		1								2			1	2		4		2		2	1	1						1	1	1
Bulimina elegans	I	C	EE
Eubuliminella exilis	I	C	EE
Bulimina marginata	I	C	EE		3		3		1										1																1							1				1
Bulimina spp.	I	C	EE
Bulimina striata	I	C	EE	4	1	1	2				1	2				1																		1			1		2	2	3	1	3	2	2	2	1	1
Buzasina galeata	E	A	NA
Buzasina ringens	E	A	NA
Cancris auriculus	E	C	EE		1			1		4	1	2	4	3	6	3	3	5	4	1	4	1	4	2			1	3	6	3			1	1					1	1
Cassidulina laevigata	I	C	EE	22	23	31	16	21	31	14	16	6	4	1	1	2		2	4	1	1
Cassidulina teretis	I	C	EE																			7	3	7	7	5	6	2		8	6	12	4	9	10	5		6	2	4	2	5	2	3	2	3	14	2	2
Ceratobulimina contraria	I	C	EE
Chilostomella oolina	I	C	EE	18	6	8	12	13	7	3	5	10	10	7	6	5	8	2	4	16	3	12	26	19	8	9	15	17	17	28	8	9	3	20	8	25	28	23	18	18	20	51	13	9	9	20	4	20	5
Chilostomella ovoidea	I	C	EE
Cibicidoides cicatricosus	E	C	NA
Cibicidoides grosseperforatus	E	C	NA
Cibicidoides mundulus	E	C	NA
Cibicidoides pachyderma	E	C	NA	11	8	13	22	40	53	52	33	25	25	30	28	15	20	13	10	15	19	22	10	10	45	53	47	43	36	12	13	4	40	4	1	1		1	6	3		2	1	1			2
Cibicidoides robertsonianus	E	C	NA	5	7	6	2	1	4	2	4	7	2	4		1	18	8	10	14	8	20	16	29	36	28	38	27	30	23	37	34	41	26	25	29	26	28	28	29	20	13	19	16	27	24	10	15	20
Cibicidoides sp.	E	C	NA											2
Cibicidoides sp. 1	E	C	NA
Cibicidoides sp. 2	E	C	NA
Cibicidoides subhaidingerii	E	C	NA
Cibicidoides wuellerstorfi	E	C	NA								1		2	1	6			3	6	9	11	9	4		5	9	3	1	7	3	2	3	4	3	3	3	5	6	6	2			1				4	2	1
Cornuspira carinata	E	P	NA																																													1
Cornuspira cff. involvens	E	P	NA																																														1
Cornuspira cff. selseyensis	E	P	NA
Cribroelphidium cff. williamsoni	I	C	EE		1																																	1			1
Cushmanina plumigera	I	C	EE														1			1						1																1		1		1		1
Cushmanina sp.	I	C	EE																1																	1
Cyclammina cancellata	E	A	NA
Cyclammina trullissata	E	A	NA
Cystammina pauciloculata	E	A	NA
Dentalina mutabilis	I	C	EE
Dentalina sp.	I	C	EE																1
Discammina compressa	E	A	NA	1	2				1
Discorbis sp.	E	C	NA
Dorothia cff. pseudoturris	I	A	NA			4		1		2		1		1		2
Egerella bradyi	I	A	NA	1			1		1		2				2	1	2	2	8	6	3		8	3	3	4	3			3		1						2	1	5	4		3	1		1
Eggerelloides scabrum	I	A	NA			1			1						1							7
Eherenbergina trigona	I	C	NA
Elphidium cff. Articulatum	E	C	NA
Elphidium crispum	E	C	NA
Elphidium macellum	E	C	NA
Epistominella exigua	E	C	NA	2	3	5			1		4	1	1	3	1	1	5	5	6	6	3	3	4	3	5	3	2	2	3			3	2	2	3	11	2	2	3	5	11	4	4	1	1	4	1		1
Eratidus foliaceus	I	A	NA
Evolvocassidulina bradyi	I	C	EE																			1	3	2						1		2	2	2		2												1
Favulina hexagona	I	C	NA																							1				2					2				1		1		1
Fissurina cff. claricurta	I	C	NA
Fissurina cff. laevigata	I	C	NA	1			1																	1								1			1	1									3				1
Fissurina cff. Pacifica	I	C	NA
Fissurina staphyllearia	I	C	NA				1			1									3	3		1	2			1	2	1					1	1		3		3		1		1
Fissurina longispina	I	C	NA
Fissurina marginata	I	C	NA				1			1			1	1								2	1			1	2	1	2			1	2		1	1	1		1				1						3
Fissurina orbignyana	I	C	NA																	1										1		2		2								1					1
Fissurina sp. 1	I	C	NA																		1	1					2			1												2	2
Fissurina sp. 2	I	C	NA
Fissurina spinosa	I	C	NA																											2												1				1
Fissurina stschedrinae	I	C	NA
Fisurina spp.	I	C	NA																					1													1			2	1		1	4		2
Fursenkoina bradyi	I	C	EE
Fursenkoina complanata	I	C	EE																1															1
Fursenkoina sp.	I	C	EE																				1
Gaudryina spp.	I	A	NA
Glandulina laevigata	I	C	NA		1								2																			1				2										2
Glandulina ovula	I	C	NA		2	1	1		1				1								1			2	3	5	3	2	3		1						1	1	2	2	4	2	4	5	6	4	4	3
Glandulina sp.	I	C	NA	1															1
Globobulimina affinis	I	C	EE	2				1	1					5	3	2	6	1																											1			1
Globobulimina pacifica	I	C	EE	11	8	6		3	3	3	2	1		2		4		6	5	7	5	4	14	10	8	7	6	7	4	10	6	7	5	3	7	13	9		9	8	11	22	17	13	8	16	10	12	7
Globobulimina sp.	I	C	EE
Globobulimina turgida	I	C	EE	7	5	4	9	3			1		2	3	2	2	8	12		5	5	3	8	10	4	5	3	10	4	4	2	6	6	3	6	2	4		2	4	4		10	6	11	10	5	7	4
Globocassidulina subglobosa	I	C	EE
Globocassidulina sp.	I	C	EE														1																	1
Glomospira charoides	E	A	NA
Grigelis pyrula	I	C	NA				1					1						1			1															1	1		2
Gyroidina sp. 1	E	C	NA
Gyroidina spp.	E	A	NA
Hansenisca soldanii	E	C	NA											1	2	3	1	3	2	3	1	3	2		3		2	2		4	2		1												1
Hanzawaia boueana	E	C	NA														2		4	2			6	4	3	1	4		3	6	5		3	1		6	2	5	4	1	1		1		2	5
Haplophragmium cff. fontinense	I	A	NA
Haplophragmoides emaciatus	E	A	NA
Haplophragmoides latidorsatus	I	A	NA
Haplophragmoides spp.	I	A	NA
Heterolepa bradyi	E	C	NA					2	3	3	1	4	3	5	2	10	7																				1
Hoeglundina elegans	E	C	NA	1				3	1	7	6		10	6	2	4	1		1									5		1																1			1
Hormosina bacillaris	I	A	NA
Hormosina globulifera	I	A	NA
Hormosina sp.	I	A	NA	1																										1
Hyalinea balthica	I	C	NA																				1										1
Hyalinonetrion gracillimum	I	C	NA	1		3	1					2	1		1									1	1																	2			3
Karreriella bradyi	I	A	NA																																			5		8
Karreriella siphonella	I	A	NA
Karreriella sp.	I	P	NA																	1		1	2	2		1		1					2		2	8	6		7				2					3	3
Laevidentalina communis	I	C	NA	1								1
Laevidentalina emaciata	I	C	NA		1						1						1			1	1				1				1				1									3
Laevidentalina haueri	I	C	NA															1				1						1		2		1	1	1			1								1
Lagena steligera	I	C	EE
Lagena substriata	I	C	NA			1										1					1	1	1			1									2	1			3					1				1
Lagena sulcata	I	C	NA		1					1		2				1				2	1			4		2		1		5		1		3	3		2		1		1		5	2
Lagena hispida	I	C	NA																		2		1			1	3	1	1	1	1	2				2			1		1		2		1				2
Lagena nebulosa	I	C	NA																																					1				1		1
Lagena semistriata	I	C	NA	1																			1		1			1		4	1	1	1	1		2	1					2	1	2	3				1
Lagena sp.	I	C	NA	1	1																																			1
Lagena sp. 1	I	C	NA
Lagena sp. 2	I	C	NA																																			4
Lagena striata	I	C	NA										1				1					1	2	1	1	1	4				1		2	4	2	3	1		3			2			1	2	3	1	2
Lagena sulcata	I	C	NA										1																							1									1		1
Lagenammina arenulata	I	A	NA	3			2						1
Lagenammina cff. difflugiformis	I	A	NA
Lagenammina planktonica sp. nov.	I	A	NA
Lagenammina sp.	I	A	NA
Lagenosolenia cff. pacifica	I	C	NA
Laticarinina pauperata	E	C	NA
Lenticulina cushmani	E	C	NA				1			1				1	1		1	2					1							1				2	1		2						1
Lenticulina cff. denticulifera	I	C	EE												1
Lenticulina thalmani	I	C	EE										1
Lenticulina gibba	E	C	EE									1								2		1						1		2								3			1
Lenticulina iota	E	C	EE								1						1			1			1			1		1		1		2	1						1									1	2
Lenticulina orbicularis	E	C	EE																								1		2		5
Lenticulina sp.	E	C	EE	1				2		3														1
Lingulina carinata	I	C	EE
Lobatula lobatula	E	C	NA	2	2	2	2		1			3	3	4		6	7	8	3	1	1		3							3											2	3			4	3		1
Marginulina sp.	I	C	EE														1
Martinottiella communis	I	A	NA	5	6	2	3		1	1			1	1	2	1		1										2
Melonis barleeanus	I	C	EE		4			2	8	4	4	2	7	9	19	10	18	15	21	24	22	15	13	8	6	6	5	10	7	6	15	28	16	32	33	26	26	12	32	14	13	3	1	3	1	2	2	5	8
Melonis pompiloides	I	C	EE
Melonis sp. 1	I	C	EE
Miliolinella cff. circularis	E	P	NA																														2			5												11	20
Miliolinella valvularis	E	P	NA																									1				1	1		2	2		2		2						1	1		1
Neolenticulina variabilis	I	C	NA				1			1	1	1	2	1	2		1	8	2	6	7	4	7		3	4	9	12	9	6	12	7	6	8	6	13	10	2	3	3	4				5	1		3	2
Nodellum membranaceum	I	A	NA
Dentalina vertabralis	I	C	EE																								1
Nonion cff. polystomum	I	C	EE
Nonion cff. victoriense	I	C	EE
Nonion fabum	I	C	EE	13	6	5	3	2	1									2	1					4	4	2	5	4		1	2	2	1	1		1	1	5	2	3	13	12	13	17	7	4	4
Nonionella turgida s.s.	I	C	EE																														2	2		1			2
Nonionella turgida/pulchella	I	C	EE	3	7	5	1	1	1	1	4	2	4	2			1		1		2	1	3	8	5	7	9	2		8	4	6		3		9	4	5	4	32	14	60	25	51	48	58	101	28	4
Nonionina sp.	I	C	EE
Oolina cff. globosa	I	C	NA																												1				1
Oolina seminuda	I	C	NA
Oridorsalis umbonatus	I	C	NA	2	1	1			3	2	1	3		1	3	6	3	3		2	4	3	1	6	4	6	6	4	11	4	12	4	11	10	9	14	16	14	12	35	33	46	51	88	54	40	17	8	13
Osangularia culter	I	C	NA		1		1	1					1	1			1	2																													1
Planorbulina spp.	E	C	NA
Planularia magnifica	E	C	NA												1
Planulina arimenensis	E	C	NA	10	9	10	2	3	6	2	4	2	2	2	1	6	10	15	17	15	16	25	23	10	22	13	28	14	30	15	27	31	38	25	18	14	20	28	18	21	15	13	23	26	23	25	18	17	26
Pleurostomella spp.	I	C	EE
Procerolagena distoma	I	C	NA				2		1								1						1
Pseudonodosaria sp.	I	C	NA																		1
Pseudopyrgo millettii	E	P	NA
Pullenia bulloides	I	C	EE	2			1	3	4	1	1	1	1	1		2	3		1	2	2	3		2		1				5	1
Pullenia quinqueloba	I	C	EE	1	2			2	2	1						2				2		1	3	1							2			1		1			2			1			1	1		1
Pyrgo cff. subsphaerica	E	C	NA
Pyrgo cff. symplex	E	P	NA
Pyrgo comata	E	P	NA																																	1	1					1					3	2
Pyrgo depressa	E	P	NA																																				1	7	1	3	5	3	6	3	1	5	5
Pyrgo elongata	E	P	NA																					1				1									3		4										1
Pyrgo murrhina	E	P	NA
Pyrgo serrata	E	P	NA
Pyrgo sp.	E	P	NA
Pyrgo sp. 1	E	P	NA
Pyrgo williamsoni	E	P	NA																			2				1					1	1	1	1	1			1		5	4	1	4	1	2	2	1	3	8
Pyrgoella sphaera	E	P	NA																														1				5	1		2									3
Quinqueloculina cff. suborbicularis	E	P	NA																												1						1
Quinqueloculina laevigata	E	P	NA																																											1
Quinqueloculina seminulum	E	P	NA																									1			6	2	4	3	6	3	8	5	6	2	4				3			10	11
Quinqueloculina sp. 1	E	P	NA																								1		7		4	4	2	1	1	1	6	2	1	6		2		2	3	4	4	5	8
Quinqueloculina sp. 2	E	P	NA
Quinqueloculina sp. 3	E	P	NA
Rectuvigerina cff. Elongatastriata	I	C	EE	4		1		1						1					1		1	1	3	2		4	1		1	4			1			1	1		2	2	1	1	7	4	4	5	4	1
Recurvoides turbinatus	E	A	NA
Reophax cff. dentaliformis	I	A	NA
Reophax sp.	I	A	NA
Rhabdammina sp.	E	A	NA
Rhizammina algaeformis	E	A	NA
Rhizammina spp.	E	A	NA
Robertinoides bradyi	I	C	EE																				1						1		3	1	4		1	2	2	1								1
Rutherfordoides rotundatus	I	C	EE
Saccammina sp.	I	A	NA
Saccammina sphaerica	I	A	NA
Saccorhiza spp.	E	A	NA
Saracenaria cff. italica	I	C	NA																	2
Saracenaria italica	I	C	EE
Saracenaria sp.	I	C	NA																					1							1				1
Sigmoilopsis schlumbergeri	I	A	NA	1		1	4	3	2	9	5	4	6	7	8	10	10	6	3	6	13	1	3	3				2	1							1	1	4	1	4	3		1	2	1	2	2	1	2
Siphonina cff. Reticulata	E	C	NA
Sphaeroidna bulloides	E	C	NA	7	13	12	30	40	16	33	50	56	32	23	17	35	11	13	12	13	16	15	9	21	17	25	15	9	11	19	4		2	1		1	2	1	5	3	13	6	1	1	2	1	3		5
Spiroloculina depressa	E	P	NA														4	2	2	1	1	7	3	1		1				3	1			2	1	1	1		1	1		1	1			3
Spiroloculina rotunda	E	P	NA											1
Spiroplectinella wrighti	E	A	NA
Spirosigmoilina tenuis	E	P	NA										1	3	1		2	2	1	2	1			1	3	1	3		1	4	3	1							2		1				1		1
Subreophax aduncus	I	A	NA
Textularia cff. Turris	I	A	NA
Textularia hystrix	I	A	NA
Textularia sp.	I	A	NA																2						3		3		1		6
Trifarina angulosa	I	C	EE															1	1					1	2							1	1		1				2										1
Trifarina angulosa (large)	I	C	EE
Trifarina sp.	I	C	EE						1										2				1	1	2			1	1		1	2			3				1
Triloculina insignis	E	P	NA																																					5
Triloculina sp.	E	P	NA
Triloculina tricarinata	E	P	NA																				1					1			3	1		2			3				2					1			1
Triloculina trigonula	E	P	NA																												1						1						1					2	6
Uvigerina cff. Tenuistriata	I	C	EE
Uvigerina hispida	I	C	EE														1						3																	1
Uvigerina mediterranea	I	C	EE	1	8	4	8	21	16	25	22	26	24	44	36	31	2	6	10	5	11	5	7	1				7		1							1	2		7	2	3	3	1	2		7	13	24
Uvigerina peregrina	I	C	EE	48	39	30	47	19	14	6	18	26	9	7	1	10	14	27	14	10	7	9	7	3	4		4	8	3	4	7	9	8	6	8	16	16	17	17	12	18	20	9	4		8	14	9	10
Uvigerina proboscidea	I	C	EE							1			1		2		3	2			3			1
Uvigerina sp.	I	C	EE
Vaginulina spinigera	I	C	NA
Vaginulina spp.	I	C	NA			1																		2				2											1				1
Valvulineria bradyana	I	C	EE
Veleroninoides scitulus	E	A	NA
Fursenkoina subsquamosa	I	C	EE	15	10	12	5	4	6	3		1					1								4	2		2	5			2	1			1		1	1	2	3	5	2	3		2	6	1
ZZZTOTAL				240	209	201	217	220	242	221	231	231	200	222	213	212	222	219	239	225	220	229	252	214	244	239	252	246	230	256	238	213	238	202	200	253	240	207	239	276	245	307	246	276	254	273	263	204	219
No. Species				38	34	28	32	29	32	30	27	29	35	34	30	32	42	34	41	37	38	38	47	43	35	39	36	44	32	43	45	41	45	39	38	46	44	36	47	41	38	40	40	32	38	41	35	39	39
Alpha
Abreviations in this table
Microhabitat (Microhab.)
I	Infaunal
E	Epifaunal
Test composition (Test)
C	Hyaline
P	Porcelanous
A	Agglutinated
Morphology (Morph.)
PI	Planispiral involuto
PE	Planispiral evoluto
TBI	Trocospiral bajo involuto
TBE	Trocospiral bajo evoluto
TAI	Trocospiral alto involuto
TAE	Trocospiral alto evoluto
TG	Trocospiral globosa
Us	Uniserial
Bs	Biserial
Ts	Triserial
E	Spherical
Eb	Biserias Spherical
Tub	Tubular
St	Streptospiral
UL	Unicolocular
BL	Bilocular
Ml	Miliolid
Oxygenation
Bss	Buliminids sensu lato
Bsl	Buliminids sensu stricto
NA	No information - Not Apply
EE	Stress Species
O	Oxic (> 1.5 ml/l ; 65.4 umol/kg)
S	Suboxic (0.3 - 1.5 ml/l; 13.5 - 65.4 umol/kg)
D	Dysoxic (< 0.3 ml/l ; 13.5 umol/kg)
GeoB9512-5
GeoB9506-1
Core tops-North Atlantic
Core tops-South Atlantic
*** This data was extracted from https://doi.pangaea.de/10.1594/PANGAEA.962951, ecological data (abreviated below) was added for reference, compiled from different sources
Oxygen Preferences (NB-NG)
Inferred from Genus preference	*
DOI	Table Name	References
-	1	Total Compiled used in this study
https://doi.org/10.1130/0091-7613(1994)022<0719:BFDOIA>2.3.CO;2	2	Kaiho, 1994
https://doi.org/10.1038/s41598-022-05295-8	3	Kranner et al., 2022
https://doi.org/10.1016/j.earscirev.2023.104540	4	Schmiedl et al., 2023
https://doi.org/10.1594/PANGAEA.548467	5	Haake, F W (1980): Benthic foraminifera of surface samples and sediment cores off Senegal and Gambia, West Africa [dataset publication series]. PANGAEA,
https://doi.org/10.1594/PANGAEA.511360		Licari, Laetitia; Mackensen, Andreas (2006): Assemblage of living benthic foraminifera in sediment core GeoB3715-1 [dataset]. PANGAEA,
https://doi.org/10.1594/PANGAEA.548469		Lutze, Gerhard F (1980): Distribution of benthic foraminifera in surface sediments on the continental margin off North-West Africa [dataset publication series]. PANGAEA,
EBFOI and Dissolved Oxygen (DO-ml/l) Calculations
Total compile (This sutdy Update)
Oxic				34	34	41	37	53	80	74	56	49	54	73	67	61	105	79	87	96	95	105	90	73	130	117	134	105	127	75	126	115	157	102	99	112	118	102	121	117	77	46	64	55	74	80	51	83	126
Suboxic				115	106	100	124	117	91	103	124	130	99	93	77	102	53	79	69	63	71	61	74	78	61	78	81	70	56	92	71	55	53	58	52	83	65	68	71	117	118	170	137	188	148	143	178	74	73
Dysoxic				69	50	45	48	46	62	40	51	51	46	55	66	47	62	60	82	65	54	56	88	63	49	42	37	65	40	88	39	41	26	42	49	56	57	35	46	40	46	86	43	30	32	48	28	46	20
Total				218	190	186	209	216	233	217	231	230	199	221	210	210	220	218	238	224	220	222	252	214	240	237	252	240	223	255	236	211	236	202	200	251	240	205	238	274	241	302	244	273	254	271	257	203	219
BFOI				33.0097	40.4762	47.6744	43.5294	53.5354	56.338	64.9123	52.3364	49	54	57.0312	50.3759	56.4815	62.8743	56.8345	51.4793	59.6273	63.7584	65.2174	50.5618	53.6765	72.6257	73.5849	78.3626	61.7647	76.0479	46.0123	76.3636	73.7179	85.7923	70.8333	66.8919	66.6667	67.4286	74.4526	72.4551	74.5223	62.6016	34.8485	59.8131	64.7059	69.8113	62.5	64.557	64.3411	86.3014
DO(BFOI)				2.69165	2.99648	3.30393	3.12523	3.56454	3.69252	4.09806	3.51046	3.36205	3.5856	3.72452	3.42289	3.69913	3.99972	3.71542	3.47204	3.84557	4.04223	4.11289	3.43114	3.57093	4.48165	4.53064	4.77901	3.9467	4.65777	3.23172	4.6742	4.53746	5.18005	4.39089	4.19478	4.18372	4.2212	4.57521	4.47297	4.5788	3.98666	2.76543	3.85431	4.08805	4.33958	3.98179	4.08083	4.07038	5.20821
EBFOI1				21.1838	24.8175	30.1471	25.1701	33.6508	42.6667	44.713	33.1361	29.697	36.1204	41.8338	39.0671	38.3648	54.2636	44.2577	42.7518	49.8701	51.4905	54.8303	41.8605	41.7143	62.0525	59.0909	63.357	51.2195	65.1282	35.8852	62.8429	62.6703	74.9403	58.9595	56.8966	53.4606	56.8675	59.6491	59.7531	54.2923	42.3077	21.1982	36.4672	30.7263	41.1111	40.1003	30.3571	50	69.0411
EBFOI2				15.25	17.9744	25.4828	23.0465	38.8896	59.7386	60.014	41.4286	34.9116	38.1379	54.4189	43.9231	45.2282	78.0435	57.4173	59.8477	70.6094	73.4	81.0684	62.8395	50.6596	107.727	99.5	118.322	80.9259	106.167	50.5556	108.273	93.6458	140.544	81	74.7426	91.8561	94.6393	85.0097	101.342	104.261	62.9756	29.2031	52.0556	48.1193	65.1111	67.4346	44.2039	63.8333	115.247
EBFOI3				18.2169	21.3959	27.8149	24.1083	36.2702	51.2026	52.3635	37.2823	32.3043	37.1292	48.1264	41.4951	41.7965	66.1535	50.8375	51.2998	60.2398	62.4453	67.9493	52.35	46.1869	84.8899	79.2955	90.8395	66.0727	85.6474	43.2204	85.5578	78.1581	107.742	69.9798	65.8196	72.6584	75.7534	72.3294	80.5475	79.2767	52.6417	25.2006	44.2614	39.4228	53.1111	53.7674	37.2805	56.9167	92.1442
DO3				2.12759	2.24451	2.48769	2.34609	2.82304	3.45968	3.51167	2.86437	2.66357	2.8581	3.3237	3.03918	3.05186	4.15857	3.44341	3.46402	3.87441	3.97918	4.24693	3.51107	3.23928	5.13036	4.82836	5.46315	4.15461	5.17205	3.11209	5.16711	4.76822	6.47797	4.34801	4.14224	4.48332	4.64246	4.46658	4.89504	4.82737	3.52419	2.38749	3.15646	2.95262	3.54535	3.57505	2.8643	3.71922	5.53778
% oxygen information				90.8333	90.9091	92.5373	96.3134	98.1818	96.281	98.19	100	99.5671	99.5	99.5495	98.5915	99.0566	99.0991	99.5434	99.5816	99.5556	100	96.9432	100	100	98.3607	99.1632	100	97.561	96.9565	99.6094	99.1597	99.061	99.1597	100	100	99.2095	100	99.0338	99.5816	99.2754	98.3673	98.3713	99.187	98.913	100	99.2674	97.7186	99.5098	100
Kranner et al., 2022
Oxic				13	10	15	24	40	54	52	33	28	28	36	28	21	29	21	19	18	20	22	19	14	51	54	54	43	40	21	24	4	43	5	1	7	2	6	11	11	4	8	7	4	12	11	3	6	5
Suboxic				97	91	81	96	94	75	75	95	98	63	44	30	69	37	57	42	40	43	37	44	53	38	48	39	40	38	57	35	22	30	30	31	52	49	33	55	63	81	101	89	115	76	73	52	34	39
Dysoxic				7	2	1	2	1	1	0	1	3	2	5	3	4	8	1	4	0	2	0	3	1	1	0	0	0	0	0	1	1	1	1	0	0	1	0	2	2	3	1	3	2	3	2	1	2	0
Total				117	103	97	122	135	130	127	129	129	93	85	61	94	74	79	65	58	65	59	66	68	90	102	93	83	78	78	60	27	74	36	32	59	52	39	68	76	88	110	99	121	91	86	56	42	44
BFOI				65	83.3333	93.75	92.3077	97.561	98.1818	100	97.0588	90.3226	93.3333	87.8049	90.3226	84	78.3784	95.4545	82.6087	100	90.9091	100	86.3636	93.3333	98.0769	100	100	100	100	100	96	80	97.7273	83.3333	100	100	66.6667	100	84.6154	84.6154	57.1429	88.8889	70	66.6667	80	84.6154	75	75	100
DO(BFOI)				4.10232	5.04528	5.63045	5.54717	5.85409	5.89102	6	5.82432	5.43375	5.60631	5.29188	5.43375	5.08162	4.77984	5.72983	5.00595	6	5.46712	6	5.21166	5.60631	5.88477	6	6	6	6	6	5.76185	4.86582	5.86397	5.04528	6	6	4.18372	6	5.11529	5.11529	3.72968	5.3527	4.34903	4.18372	4.86582	5.11529	4.60344	4.60344	6
EBFOI1				18.9781	17.3913	26.5487	32.4324	45.4545	58.3784	58.1006	40.4908	35	45.5285	57.1429	60.8696	35.2941	52.2523	41.5842	43.1818	47.3684	45.977	54.321	43.1818	33.7349	71.831	69.2308	73.4694	68.254	67.7966	42.4242	56.4706	25	72.8814	23.8095	6.06061	21.2121	7.27273	26.6667	27.1605	24.7191	8.42105	13.4454	12.844	6.29921	22.6415	22.2222	10	24	20.4082
EBFOI2				9.63462	8.92473	14.3902	22.9796	39.4737	53.3421	52	32.4792	26.5149	26.4615	30.898	23.4545	18.2603	20.1111	20.1379	14.6522	18	17.7778	22	15.8085	13.0741	49.7179	54	54	43	40	21	22.6111	1.82609	41.3871	3.3871	1	7	1	6	9.24561	9.46154	2.21429	7.5098	5.36957	3.1453	10.1013	9.66667	2.0566	3.22222	5
EBFOI3				14.3064	13.158	20.4695	27.706	42.4641	55.8602	55.0503	36.485	30.7574	35.995	44.0204	42.1621	26.7772	36.1817	30.861	28.917	32.6842	31.8774	38.1605	29.4952	23.4045	60.7745	61.6154	63.7347	55.627	53.8983	31.7121	39.5408	13.413	57.1342	13.5983	3.5303	14.1061	4.13636	16.3333	18.2031	17.0903	5.31767	10.4776	9.1068	4.72226	16.3714	15.9444	6.0283	13.6111	12.7041
DO3				1.98687	1.94619	2.2102	2.48348	3.08003	3.67054	3.63344	2.83179	2.60242	2.81185	3.14616	3.06727	2.44772	2.81944	2.6065	2.53042	2.67868	2.64664	2.90044	2.55295	2.31957	3.89968	3.93959	4.04109	3.65984	3.58099	2.64009	2.95752	1.9552	3.72928	1.96175	1.61618	1.97975	1.63639	2.05939	2.12708	2.0867	1.67598	1.85234	1.80494	1.65599	2.06076	2.0454	1.69993	1.9622	1.93018
% oxygen information				48.75	49.2823	48.2587	56.2212	61.3636	53.719	57.4661	55.8442	55.8442	46.5	38.2883	28.6385	44.3396	33.3333	36.0731	27.1967	25.7778	29.5455	25.7642	26.1905	31.7757	36.8852	42.6778	36.9048	33.7398	33.913	30.4688	25.2101	12.6761	31.0924	17.8218	16	23.3202	21.6667	18.8406	28.4519	27.5362	35.9184	35.8306	40.2439	43.8406	35.8268	31.5018	21.2928	20.5882	20.0913
Schmiedl et al., 2023
Oxic				23	26	24	12	10	17	17	19	18	19	28	22	29	57	44	45	53	53	67	54	48	71	56	74	51	72	48	81	76	91	64	57	63	77	80	70	86	61	36	59	49	64	64	42	58	85
Suboxic				91	91	84	111	109	89	95	119	126	90	87	70	98	46	69	58	62	59	55	61	56	49	59	61	60	43	72	54	45	45	49	44	66	56	52	57	76	87	93	88	111	84	69	65	43	68
Dysoxic				43	22	18	25	23	19	13	16	18	15	17	12	14	27	25	12	29	14	24	52	42	21	22	25	38	25	45	17	26	18	29	23	44	43	25	33	32	36	75	40	28	30	47	20	42	19
Total				157	139	126	148	142	125	125	154	162	124	132	104	141	130	138	115	144	126	146	167	146	141	137	160	149	140	165	152	147	154	142	124	173	176	157	160	194	184	204	187	188	178	180	127	143	172
BFOI				34.8485	54.1667	57.1429	32.4324	30.303	47.2222	56.6667	54.2857	50	55.8824	62.2222	64.7059	67.4419	67.8571	63.7681	78.9474	64.6341	79.1045	73.6264	50.9434	53.3333	77.1739	71.7949	74.7475	57.3034	74.2268	51.6129	82.6531	74.5098	83.4862	68.8172	71.25	58.8785	64.1667	76.1905	67.9612	72.8814	62.8866	32.4324	59.596	63.6364	68.0851	57.6577	67.7419	58	81.7308
DO(BFOI)				2.76543	3.59317	3.72968	2.66866	2.58457	3.28422	3.70767	3.59858	3.40621	3.67156	3.96852	4.08805	4.22186	4.24237	4.0427	4.80991	4.08457	4.81823	4.53277	3.44813	3.5554	4.71653	4.43946	4.59041	3.73711	4.56359	3.47802	5.00836	4.57815	5.0536	4.28998	4.4119	3.81045	4.06194	4.66518	4.24751	4.49468	4.00031	2.66866	3.84409	4.03635	4.25365	3.75355	4.23667	3.76946	4.95854
EBFOI1				20.6278	27.8075	28.5714	12.973	11.4286	21.118	21.9355	20.1058	18.1818	24.0506	31.6384	31.8841	31.5217	53.271	42.5121	52.3256	46.9027	54.9223	56.5401	39.5604	40.678	60.9442	52.093	57.1429	42.8571	60.7595	37.2093	64.8	61.0442	69.2015	54.4681	55.8824	45	52.027	61.0687	53.2319	55.1282	43.4164	22.8571	41.2587	36.9811	47.0588	43.9863	44.4444	47.7366	61.5942
EBFOI2				6.95522	16.2655	15.1765	2.80882	1.28788	8.2037	10.9815	13.0741	11.75	11.8571	19.8269	14.6829	22.75	38.5068	30.7021	36.4286	37.0659	43.411	51.8101	30.9912	26.5714	56	42.4198	59.4651	31.6122	53.6176	28.7692	69.0282	57.6901	76.7143	45.4103	39.8358	43	55.2828	63.7662	51.6667	71.1852	46.3659	13.6786	43.375	38.9281	50.8421	43.7414	30.2353	33.2941	74.0805
EBFOI3				13.7915	22.0365	21.8739	7.8909	6.35823	14.6609	16.4585	16.5899	14.9659	17.9539	25.7327	23.2835	27.1359	45.8889	36.6071	44.3771	41.9843	49.1666	54.1751	35.2758	33.6247	58.4721	47.2564	58.304	37.2347	57.1886	32.9893	66.9141	59.3672	72.9579	49.9392	47.8591	44	53.6549	62.4175	52.4493	63.1567	44.8911	18.2679	42.3169	37.9546	48.9505	43.8638	37.3399	40.5154	67.8373
DO3				1.96859	2.26835	2.26229	1.76323	1.71109	1.99949	2.06389	2.06863	2.01036	2.11802	2.40775	2.31502	2.46151	3.2264	2.83677	3.1614	3.05977	3.36939	3.59356	2.78269	2.71623	3.79146	3.2857	3.78362	2.86242	3.7318	2.69084	4.19587	3.83335	4.49859	3.40352	3.312	3.14529	3.56995	3.97785	3.51553	4.01328	3.18343	2.12944	3.07381	2.89196	3.35987	3.13948	2.86673	2.99812	4.24139
% oxygen information				65.4167	66.5072	62.6866	68.2028	64.5455	51.6529	56.5611	66.6667	70.1299	62	59.4595	48.8263	66.5094	58.5586	63.0137	48.1172	64	57.2727	63.7555	66.2698	68.2243	57.7869	57.3222	63.4921	60.5691	60.8696	64.4531	63.8655	69.0141	64.7059	70.297	62	68.3794	73.3333	75.8454	66.9456	70.2899	75.102	66.4495	76.0163	68.1159	70.0787	65.9341	48.289	70.098	78.5388
[truncated: 312 more columns]

## Sheet: 2 
Species / Age (ka BP)	Microhab.	Test	Morph.	Buliminids	Stress Species	Other	0.18	0.72	1.56	2.6	3.42	4.23	5.04	5.59	5.87	6.2	6.53	6.82	7.12	7.57	8.07	8.58	9.06	9.55	10.03	10.46	10.82	10.98	11.14	11.3	11.46	11.62	11.78	11.93	12.08	12.19	12.3	12.52	12.63	12.75	12.86	12.97	13.07	13.18	13.29	13.49	13.72	13.96	14.19
Adelosina spp.	E	P			NA		0	0	0	0	0	0	0	0	0	0	0	0	0	0	0	0	0	0	0	0	0	0	0	0	0	0	0	0	0	0	0	0	0	0	0	0	0	0	0	0	0	0	0
Adercotryma glomeratum	E	A			NA		0	0	0	0	0	0	0	0	0	0	0	0	0	0	0	0	0	0	0	0	0	0	0	0	0	0	0	0	0	0	0	0	0	0	0	0	0	0	0	0	0	0	0
Ammobaculites agglutinans	I	A			NA		0	0	0	0	0	0	0	0	0	0	0	0	0	0	0	0	0	0	0	0	0	0	0	0	0	0	0	0	0	0	0	0	0	0	0	0	0	0	0	0	0	0	0
Ammodiscus incertus	E	A			NA		0	0	0	0	0	0	0	0	0	0	0	0	0	0	0	0	0	0	0	0	0	0	0	0	0	0	0	0	0	0	0	0	0	0	0	0	0	0	0	0	0	0	0
Ammoglobigerina globigeriniformis	I	A			NA		0	0	0	0	0	0	0	0	0	0	0	0	0	0	0	0	0	0	0	0	0	0	0	0	0	0	0	0	0	0	0	0	0	0	0	0	0	0	0	0	0	0	0
Ammonia falsobeccarii	E	C			NA		0	0	0	0	0	0	0	0	0	0	0	0	0	0	0	0	0	0	0	0	0	0	0	0	0	0	0	0	0	0	0	0	0	0	0	0	0	0	0	0	0	0	0
Amphycoryna scalaris	I	C			NA		0	0	0	0	0	0	0	0	0	0	0	0	0	0	0	0	0	0	0.873362	0	0.46729	0	0	0	0.406504	0	0	0.420168	0	0	0	0	0	0	0.483092	0.41841	0	0.408163	0.325733	0	0	0	0
Anomalina sp. 1	E	C			NA		0	0	0	0	0	0	0	0	0	0	0	0	0.471698	0.45045	0	0	0.444444	0	0	0	0	0	0	0	0.813008	0.869565	0	0.840336	0	0.420168	0	0	0	0	0	0	0	0	0	0	0	0	0
Anomalinoides globulosus	E	C			NA		0	0	0	0	0	0	0	0	0	0	0	0	0	0	0	0	0	0	0	0	0	0	0	0	0	0	0	0	0	0	0	0	0	0	0	0	0	0	0	0	0	0	0
Aschemonella sp.	E	A			NA		0	0	0	0	0	0	0	0	0	0	0	0	0	0	0	0	0	0	0	0	0	0	0	0	0	0	0	0	0	0	0	0	0	0	0	0	0	0	0	0	0	0	0
Astacolus albatrossi	E	C			NA		0	0	0	0	0	0	0	0	0	0	0	0	0	0	0	0	0	0	0	0	0	0	0	0	0	0	0	0	0	0	0	0	0	0	0	0	0	0	0	0	0	0	0
Astacolus sp.	I	C			NA		0	0	0	0	0	0	0	0	0	0	0	0	0	0	0	0	0	0	0	0	0	0	0	0.793651	0	0.869565	0	0.420168	0	0	0	0	0	0	0	0	0	0	0	0	0	0	0
Astrononion cff. stelligerum	E	C			NA		0	0	0	0	0	0	0	0	0	0	0	0	0	0	0	0	0	0	0	0	0	0	0	0	0	0	0	0	0	0	0	0	0	0	0	0	0	0	0	0	0	0	0
Astrononion sp.	I	C			NA		0	0	0	0	0	0	0	0	0	0	0	0	0	0	0	0	0	0	0	0	0	0	0	0	0	0	0	0	0	0	0	0	0	0	0	0	0	0	0	0	0	0	0
Astrorhiza spp.	E	A			NA		0	0	0	0	0	0	0	0	0	0	0	0	0	0	0	0	0	0	0	0	0	0	0	0	0	0	0	0	0	0	0	0	0	0	0	0	0	0	0	0	0	0	0
Bolivina cff. Advena	I	C			EE		0	0	0	0	0	0	0	0	0	0	0	0	0	0	0	0	0	0	0	0	0	0	0	0	0	0	0	0	0	0	0	0	0	0	0	0	0	0	0	0	0	0	0
Bolivina cff. dilatata	I	C			EE		1.66667	0.478469	0	0	0	0	0	0	0	0	0	0	0	0	0	0	0	0	0	1.19048	0	0.409836	0	0	0	0	5.46875	0.840336	0	0.420168	0	3	0	0.416667	0	0	0	0.408163	0.651466	0	0.362319	0.393701	0
Bolivina cff. punctata	I	C			EE		0	0	0	0	0.454545	0	0	0	0	0	0	0	0	0	0	1.25523	0	0	0	0	0	0.819672	0.83682	1.19048	0	0	0.78125	0.840336	0	0	0	1	0.395257	0	0.966184	0	0	0	0.325733	0	0.362319	0	0
Bolivina cff. spathulata	I	C			EE		9.16667	11.4833	13.4328	10.5991	10	17.7686	12.2172	14.7186	14.2857	14.5	17.1171	25.3521	15.0943	14.4144	15.9817	25.9414	15.5556	16.3636	13.9738	11.9048	9.34579	9.42623	7.11297	3.57143	10.9756	6.08696	10.5469	7.14286	6.10329	2.10084	5.44554	8.5	4.34783	5	3.86473	5.43933	2.89855	3.67347	1.62866	0.406504	0	0.393701	0.3663
Bolivina lobata	I	C			EE		0	0.478469	0	0	0	0	0	0	0	0	0	0	0	0	0	0	0	0.454545	0	0	0	0	0.41841	0	0	0	0	0	0.469484	0	0.49505	0.5	0	0.416667	0	0	0	0	0	0.813008	0	0	0
Bolivina sp. 1	I	C			EE		0	0	0	0	0	0	0	0	0	0	0	0	0	0	0	0	0	0	0	0	0	0	0	0	0	0	0	0	0	0	0	0	0	0	0	0	0	0	0	0	0	0	0
Bolivina subaenariensis var. mexicana	I	C			EE		0	0	1.99005	3.68664	0.454545	0	0	0	0	0	0	0	0	0.45045	1.36986	0.83682	0	0.909091	0.436681	0.793651	0.934579	1.22951	2.09205	0	0.406504	1.73913	0.390625	1.68067	0.469484	1.2605	0.49505	1.5	1.18577	0.833333	0.966184	0	0	0.816327	0.325733	0.406504	0	0.787402	1.4652
Bolivina alata	I	C			EE		0	0	0	0	0	0	0	0	0	0	0	0	0	0	0	0.41841	0	0	0	0	0	0.409836	0.41841	0.396825	0.813008	0	0	0	0.469484	0.420168	0	0.5	0.395257	0	0.483092	0	0.724638	0	0	0	0	0	0
Bulimina aculeata	I	C			EE		1.66667	0	0	0	1.36364	2.89256	3.16742	3.4632	2.1645	1.5	0	0.469484	0.471698	2.25225	0.913242	0.41841	0.444444	0	0.436681	0.396825	0	0	0	0	0	0	0	0	0	0	0	0	0	0	0	0.41841	0	0	0	0	0	0	0
Bulimina buchiana	I	C			EE		0	0.478469	0	0	0	0	0	0	0	1	0	0	0.471698	0.900901	0	1.67364	0	0.909091	0	0.793651	0.46729	0.409836	0	0	0	0	0	0.420168	0.469484	0.420168	0	0	0	0	0	0	0	0	0	0	0	0	0
Bulimina elegans	I	C			EE		0	0	0	0	0	0	0	0	0	0	0	0	0	0	0	0	0	0	0	0	0	0	0	0	0	0	0	0	0	0	0	0	0	0	0	0	0	0	0	0	0	0	0
Eubuliminella exilis	I	C			EE		0	0	0	0	0	0	0	0	0	0	0	0	0	0	0	0	0	0	0	0	0	0	0	0	0	0	0	0	0	0	0	0	0	0	0	0	0	0	0	0	0	0	0
Bulimina marginata	I	C			EE		0	1.43541	0	1.38249	0	0.413223	0	0	0	0	0	0	0	0	0	0.41841	0	0	0	0	0	0	0	0	0	0	0	0	0	0	0	0.5	0	0	0	0	0	0	0.325733	0	0	0	0.3663
Bulimina spp.	I	C			EE		0	0	0	0	0	0	0	0	0	0	0	0	0	0	0	0	0	0	0	0	0	0	0	0	0	0	0	0	0	0	0	0	0	0	0	0	0	0	0	0	0	0	0
Bulimina striata	I	C			EE		1.66667	0.478469	0.497512	0.921659	0	0	0	0.4329	0.865801	0	0	0	0.471698	0	0	0	0	0	0	0	0	0	0	0	0	0	0	0	0	0	0.49505	0	0	0.416667	0	0.83682	0.724638	1.22449	0.325733	1.21951	0.724638	0.787402	0.732601
Buzasina galeata	E	A			NA		0	0	0	0	0	0	0	0	0	0	0	0	0	0	0	0	0	0	0	0	0	0	0	0	0	0	0	0	0	0	0	0	0	0	0	0	0	0	0	0	0	0	0
Buzasina ringens	E	A			NA		0	0	0	0	0	0	0	0	0	0	0	0	0	0	0	0	0	0	0	0	0	0	0	0	0	0	0	0	0	0	0	0	0	0	0	0	0	0	0	0	0	0	0
Cancris auriculus	E	C			EE		0	0.478469	0	0	0.454545	0	1.80995	0.4329	0.865801	2	1.35135	2.8169	1.41509	1.35135	2.28311	1.67364	0.444444	1.81818	0.436681	1.5873	0.934579	0	0	0.396825	1.21951	2.6087	1.17188	0	0	0.420168	0.49505	0	0	0	0	0.41841	0.362319	0	0	0	0	0	0
Cassidulina laevigata	I	C			EE		9.16667	11.0048	15.4229	7.37327	9.54545	12.8099	6.33484	6.92641	2.5974	2	0.45045	0.469484	0.943396	0	0.913242	1.67364	0.444444	0.454545	0	0	0	0	0	0	0	0	0	0	0	0	0	0	0	0	0	0	0	0	0	0	0	0	0
Cassidulina teretis	I	C			EE		0	0	0	0	0	0	0	0	0	0	0	0	0	0	0	0	0	0	3.05677	1.19048	3.27103	2.86885	2.09205	2.38095	0.813008	0	3.125	2.52101	5.6338	1.68067	4.45545	5	1.97628	0	2.89855	0.83682	1.44928	0.816327	1.62866	0.813008	1.08696	0.787402	1.0989
Ceratobulimina contraria	I	C			EE		0	0	0	0	0	0	0	0	0	0	0	0	0	0	0	0	0	0	0	0	0	0	0	0	0	0	0	0	0	0	0	0	0	0	0	0	0	0	0	0	0	0	0
Chilostomella oolina	I	C			EE		7.5	2.87081	3.9801	5.52995	5.90909	2.89256	1.35747	2.1645	4.329	5	3.15315	2.8169	2.35849	3.6036	0.913242	1.67364	7.11111	1.36364	5.24017	10.3175	8.8785	3.27869	3.76569	5.95238	6.91057	7.3913	10.9375	3.36134	4.22535	1.2605	9.90099	4	9.88142	11.6667	11.1111	7.53138	6.52174	8.16327	16.6124	5.28455	3.26087	3.54331	7.32601
Chilostomella ovoidea	I	C			EE		0	0	0	0	0	0	0	0	0	0	0	0	0	0	0	0	0	0	0	0	0	0	0	0	0	0	0	0	0	0	0	0	0	0	0	0	0	0	0	0	0	0	0
Cibicidoides cicatricosus	E	C			NA		0	0	0	0	0	0	0	0	0	0	0	0	0	0	0	0	0	0	0	0	0	0	0	0	0	0	0	0	0	0	0	0	0	0	0	0	0	0	0	0	0	0	0
Cibicidoides grosseperforatus	E	C			NA		0	0	0	0	0	0	0	0	0	0	0	0	0	0	0	0	0	0	0	0	0	0	0	0	0	0	0	0	0	0	0	0	0	0	0	0	0	0	0	0	0	0	0
Cibicidoides mundulus	E	C			NA		0	0	0	0	0	0	0	0	0	0	0	0	0	0	0	0	0	0	0	0	0	0	0	0	0	0	0	0	0	0	0	0	0	0	0	0	0	0	0	0	0	0	0
Cibicidoides pachyderma	E	C			NA		4.58333	3.82775	6.46766	10.1382	18.1818	21.9008	23.5294	14.2857	10.8225	12.5	13.5135	13.1455	7.07547	9.00901	5.93607	4.1841	6.66667	8.63636	9.60699	3.96825	4.6729	18.4426	22.1757	18.6508	17.4797	15.6522	4.6875	5.46218	1.87793	16.8067	1.9802	0.5	0.395257	0	0.483092	2.51046	1.08696	0	0.651466	0.406504	0.362319	0	0
Cibicidoides robertsonianus	E	C			NA		2.08333	3.34928	2.98507	0.921659	0.454545	1.65289	0.904977	1.7316	3.0303	1	1.8018	0	0.471698	8.10811	3.65297	4.1841	6.22222	3.63636	8.73362	6.34921	13.5514	14.7541	11.7155	15.0794	10.9756	13.0435	8.98438	15.5462	15.9624	17.2269	12.8713	12.5	11.4625	10.8333	13.5266	11.7155	10.5072	8.16327	4.23453	7.72358	5.7971	10.6299	8.79121
Cibicidoides sp.	E	C			NA		0	0	0	0	0	0	0	0	0	0	0.900901	0	0	0	0	0	0	0	0	0	0	0	0	0	0	0	0	0	0	0	0	0	0	0	0	0	0	0	0	0	0	0	0
Cibicidoides sp. 1	E	C			NA		0	0	0	0	0	0	0	0	0	0	0	0	0	0	0	0	0	0	0	0	0	0	0	0	0	0	0	0	0	0	0	0	0	0	0	0	0	0	0	0	0	0	0
Cibicidoides sp. 2	E	C			NA		0	0	0	0	0	0	0	0	0	0	0	0	0	0	0	0	0	0	0	0	0	0	0	0	0	0	0	0	0	0	0	0	0	0	0	0	0	0	0	0	0	0	0
Cibicidoides subhaidingerii	E	C			NA		0	0	0	0	0	0	0	0	0	0	0	0	0	0	0	0	0	0	0	0	0	0	0	0	0	0	0	0	0	0	0	0	0	0	0	0	0	0	0	0	0	0	0
Cibicidoides wuellerstorfi	E	C			NA		0	0	0	0	0	0	0	0.4329	0	1	0.45045	2.8169	0	0	1.36986	2.51046	4	5	3.93013	1.5873	0	2.04918	3.76569	1.19048	0.406504	3.04348	1.17188	0.840336	1.40845	1.68067	1.48515	1.5	1.18577	2.08333	2.89855	2.51046	0.724638	0	0	0.406504	0	0	0
Cornuspira carinata	E	P			NA		0	0	0	0	0	0	0	0	0	0	0	0	0	0	0	0	0	0	0	0	0	0	0	0	0	0	0	0	0	0	0	0	0	0	0	0	0	0	0	0	0	0	0
Cornuspira cff. involvens	E	P			NA		0	0	0	0	0	0	0	0	0	0	0	0	0	0	0	0	0	0	0	0	0	0	0	0	0	0	0	0	0	0	0	0	0	0	0	0	0	0	0	0	0	0	0
Cornuspira cff. selseyensis	E	P			NA		0	0	0	0	0	0	0	0	0	0	0	0	0	0	0	0	0	0	0	0	0	0	0	0	0	0	0	0	0	0	0	0	0	0	0	0	0	0	0	0	0	0	0
Cribroelphidium cff. williamsoni	I	C			EE		0	0.478469	0	0	0	0	0	0	0	0	0	0	0	0	0	0	0	0	0	0	0	0	0	0	0	0	0	0	0	0	0	0	0	0	0.483092	0	0	0.408163	0	0	0	0	0
Cushmanina plumigera	I	C			EE		0	0	0	0	0	0	0	0	0	0	0	0	0	0.45045	0	0	0.444444	0	0	0	0	0	0.41841	0	0	0	0	0	0	0	0	0	0	0	0	0	0	0	0.325733	0	0.362319	0	0.3663
Cushmanina sp.	I	C			EE		0	0	0	0	0	0	0	0	0	0	0	0	0	0	0	0.41841	0	0	0	0	0	0	0	0	0	0	0	0	0	0	0	0	0.395257	0	0	0	0	0	0	0	0	0	0
Cyclammina cancellata	E	A			NA		0	0	0	0	0	0	0	0	0	0	0	0	0	0	0	0	0	0	0	0	0	0	0	0	0	0	0	0	0	0	0	0	0	0	0	0	0	0	0	0	0	0	0
Cyclammina trullissata	E	A			NA		0	0	0	0	0	0	0	0	0	0	0	0	0	0	0	0	0	0	0	0	0	0	0	0	0	0	0	0	0	0	0	0	0	0	0	0	0	0	0	0	0	0	0
Cystammina pauciloculata	E	A			NA		0	0	0	0	0	0	0	0	0	0	0	0	0	0	0	0	0	0	0	0	0	0	0	0	0	0	0	0	0	0	0	0	0	0	0	0	0	0	0	0	0	0	0
Dentalina mutabilis	I	C			EE		0	0	0	0	0	0	0	0	0	0	0	0	0	0	0	0	0	0	0	0	0	0	0	0	0	0	0	0	0	0	0	0	0	0	0	0	0	0	0	0	0	0	0
Dentalina sp.	I	C			EE		0	0	0	0	0	0	0	0	0	0	0	0	0	0	0	0.41841	0	0	0	0	0	0	0	0	0	0	0	0	0	0	0	0	0	0	0	0	0	0	0	0	0	0	0
Discammina compressa	E	A			NA		0.416667	0.956938	0	0	0	0.413223	0	0	0	0	0	0	0	0	0	0	0	0	0	0	0	0	0	0	0	0	0	0	0	0	0	0	0	0	0	0	0	0	0	0	0	0	0
Discorbis sp.	E	C			NA		0	0	0	0	0	0	0	0	0	0	0	0	0	0	0	0	0	0	0	0	0	0	0	0	0	0	0	0	0	0	0	0	0	0	0	0	0	0	0	0	0	0	0
Dorothia cff. pseudoturris	I	A			NA		0	0	1.99005	0	0.454545	0	0.904977	0	0.4329	0	0.45045	0	0.943396	0	0	0	0	0	0	0	0	0	0	0	0	0	0	0	0	0	0	0	0	0	0	0	0	0	0	0	0	0	0
Egerella bradyi	I	A			NA		0.416667	0	0	0.460829	0	0.413223	0	0.865801	0	0	0	0.938967	0.471698	0.900901	0.913242	3.34728	2.66667	1.36364	0	3.1746	1.40187	1.22951	1.67364	1.19048	0	0	1.17188	0	0.469484	0	0	0	0	0	0.966184	0.41841	1.81159	1.63265	0	1.21951	0.362319	0	0.3663
Eggerelloides scabrum	I	A			NA		0	0	0.497512	0	0	0.413223	0	0	0	0	0	0.469484	0	0	0	0	0	0	3.05677	0	0	0	0	0	0	0	0	0	0	0	0	0	0	0	0	0	0	0	0	0	0	0	0
Eherenbergina trigona	I	C			NA		0	0	0	0	0	0	0	0	0	0	0	0	0	0	0	0	0	0	0	0	0	0	0	0	0	0	0	0	0	0	0	0	0	0	0	0	0	0	0	0	0	0	0
Elphidium cff. Articulatum	E	C			NA		0	0	0	0	0	0	0	0	0	0	0	0	0	0	0	0	0	0	0	0	0	0	0	0	0	0	0	0	0	0	0	0	0	0	0	0	0	0	0	0	0	0	0
Elphidium crispum	E	C			NA		0	0	0	0	0	0	0	0	0	0	0	0	0	0	0	0	0	0	0	0	0	0	0	0	0	0	0	0	0	0	0	0	0	0	0	0	0	0	0	0	0	0	0
Elphidium macellum	E	C			NA		0	0	0	0	0	0	0	0	0	0	0	0	0	0	0	0	0	0	0	0	0	0	0	0	0	0	0	0	0	0	0	0	0	0	0	0	0	0	0	0	0	0	0
Epistominella exigua	E	C			NA		0.833333	1.43541	2.48756	0	0	0.413223	0	1.7316	0.4329	0.5	1.35135	0.469484	0.471698	2.25225	2.28311	2.51046	2.66667	1.36364	1.31004	1.5873	1.40187	2.04918	1.25523	0.793651	0.813008	1.30435	0	0	1.40845	0.840336	0.990099	1.5	4.34783	0.833333	0.966184	1.25523	1.81159	4.4898	1.30293	1.62602	0.362319	0.393701	1.4652
Eratidus foliaceus	I	A			NA		0	0	0	0	0	0	0	0	0	0	0	0	0	0	0	0	0	0	0	0	0	0	0	0	0	0	0	0	0	0	0	0	0	0	0	0	0	0	0	0	0	0	0
Evolvocassidulina bradyi	I	C			EE		0	0	0	0	0	0	0	0	0	0	0	0	0	0	0	0	0	0	0.436681	1.19048	0.934579	0	0	0	0	0	0.390625	0	0.938967	0.840336	0.990099	0	0.790514	0	0	0	0	0	0	0	0	0	0
Favulina hexagona	I	C			NA		0	0	0	0	0	0	0	0	0	0	0	0	0	0	0	0	0	0	0	0	0	0	0.41841	0	0	0	0.78125	0	0	0	0	1	0	0	0	0.41841	0	0.408163	0	0.406504	0	0	0
Fissurina cff. claricurta	I	C			NA		0	0	0	0	0	0	0	0	0	0	0	0	0	0	0	0	0	0	0	0	0	0	0	0	0	0	0	0	0	0	0	0	0	0	0	0	0	0	0	0	0	0	0
Fissurina cff. laevigata	I	C			NA		0.416667	0	0	0.460829	0	0	0	0	0	0	0	0	0	0	0	0	0	0	0	0	0.46729	0	0	0	0	0	0	0	0.469484	0	0	0.5	0.395257	0	0	0	0	0	0	0	0	1.1811	0
Fissurina cff. Pacifica	I	C			NA		0	0	0	0	0	0	0	0	0	0	0	0	0	0	0	0	0	0	0	0	0	0	0	0	0	0	0	0	0	0	0	0	0	0	0	0	0	0	0	0	0	0	0
Fissurina staphyllearia	I	C			NA		0	0	0	0.460829	0	0	0.452489	0	0	0	0	0	0	0	0	1.25523	1.33333	0	0.436681	0.793651	0	0	0.41841	0.793651	0.406504	0	0	0	0	0.420168	0.49505	0	1.18577	0	1.44928	0	0.362319	0	0.325733	0	0	0	0
Fissurina longispina	I	C			NA		0	0	0	0	0	0	0	0	0	0	0	0	0	0	0	0	0	0	0	0	0	0	0	0	0	0	0	0	0	0	0	0	0	0	0	0	0	0	0	0	0	0	0
Fissurina marginata	I	C			NA		0	0	0	0.460829	0	0	0.452489	0	0	0.5	0.45045	0	0	0	0	0	0	0	0.873362	0.396825	0	0	0.41841	0.793651	0.406504	0.869565	0	0	0.469484	0.840336	0	0.5	0.395257	0.416667	0	0.41841	0	0	0	0.406504	0	0	0
Fissurina orbignyana	I	C			NA		0	0	0	0	0	0	0	0	0	0	0	0	0	0	0	0	0.444444	0	0	0	0	0	0	0	0	0	0.390625	0	0.938967	0	0.990099	0	0	0	0	0	0	0	0.325733	0	0	0	0
Fissurina sp. 1	I	C			NA		0	0	0	0	0	0	0	0	0	0	0	0	0	0	0	0	0	0.454545	0.436681	0	0	0	0	0.793651	0	0	0.390625	0	0	0	0	0	0	0	0	0	0	0	0.651466	0.813008	0	0	0
Fissurina sp. 2	I	C			NA		0	0	0	0	0	0	0	0	0	0	0	0	0	0	0	0	0	0	0	0	0	0	0	0	0	0	0	0	0	0	0	0	0	0	0	0	0	0	0	0	0	0	0
Fissurina spinosa	I	C			NA		0	0	0	0	0	0	0	0	0	0	0	0	0	0	0	0	0	0	0	0	0	0	0	0	0	0	0.78125	0	0	0	0	0	0	0	0	0	0	0	0.325733	0	0	0	0.3663
Fissurina stschedrinae	I	C			NA		0	0	0	0	0	0	0	0	0	0	0	0	0	0	0	0	0	0	0	0	0	0	0	0	0	0	0	0	0	0	0	0	0	0	0	0	0	0	0	0	0	0	0
Fisurina spp.	I	C			NA		0	0	0	0	0	0	0	0	0	0	0	0	0	0	0	0	0	0	0	0	0.46729	0	0	0	0	0	0	0	0	0	0	0	0	0.416667	0	0	0.724638	0.408163	0	0.406504	1.44928	0	0.732601
Fursenkoina bradyi	I	C			EE		0	0	0	0	0	0	0	0	0	0	0	0	0	0	0	0	0	0	0	0	0	0	0	0	0	0	0	0	0	0	0	0	0	0	0	0	0	0	0	0	0	0	0
Fursenkoina complanata	I	C			EE		0	0	0	0	0	0	0	0	0	0	0	0	0	0	0	0.41841	0	0	0	0	0	0	0	0	0	0	0	0	0	0	0.49505	0	0	0	0	0	0	0	0	0	0	0	0
Fursenkoina sp.	I	C			EE		0	0	0	0	0	0	0	0	0	0	0	0	0	0	0	0	0	0	0	0.396825	0	0	0	0	0	0	0	0	0	0	0	0	0	0	0	0	0	0	0	0	0	0	0
Gaudryina spp.	I	A			NA		0	0	0	0	0	0	0	0	0	0	0	0	0	0	0	0	0	0	0	0	0	0	0	0	0	0	0	0	0	0	0	0	0	0	0	0	0	0	0	0	0	0	0
Glandulina laevigata	I	C			NA		0	0.478469	0	0	0	0	0	0	0	1	0	0	0	0	0	0	0	0	0	0	0	0	0	0	0	0	0	0	0.469484	0	0	0	0.790514	0	0	0	0	0	0	0	0	0	0.732601
Glandulina ovula	I	C			NA		0	0.956938	0.497512	0.460829	0	0.413223	0	0	0	0.5	0	0	0	0	0	0	0	0.454545	0	0	0.934579	1.22951	2.09205	1.19048	0.813008	1.30435	0	0.420168	0	0	0	0	0	0.416667	0.483092	0.83682	0.724638	1.63265	0.651466	1.62602	1.81159	2.3622	1.4652
Glandulina sp.	I	C			NA		0.416667	0	0	0	0	0	0	0	0	0	0	0	0	0	0	0.41841	0	0	0	0	0	0	0	0	0	0	0	0	0	0	0	0	0	0	0	0	0	0	0	0	0	0	0
Globobulimina affinis	I	C			EE		0.833333	0	0	0	0.454545	0.413223	0	0	0	0	2.25225	1.40845	0.943396	2.7027	0.456621	0	0	0	0	0	0	0	0	0	0	0	0	0	0	0	0	0	0	0	0	0	0	0	0	0	0	0.393701	0
Globobulimina pacifica	I	C			EE		4.58333	3.82775	2.98507	0	1.36364	1.23967	1.35747	0.865801	0.4329	0	0.900901	0	1.88679	0	2.73973	2.09205	3.11111	2.27273	1.74672	5.55556	4.6729	3.27869	2.92887	2.38095	2.84553	1.73913	3.90625	2.52101	3.28638	2.10084	1.48515	3.5	5.13834	3.75	0	3.76569	2.89855	4.4898	7.16612	6.91057	4.71014	3.14961	5.86081
Globobulimina sp.	I	C			EE		0	0	0	0	0	0	0	0	0	0	0	0	0	0	0	0	0	0	0	0	0	0	0	0	0	0	0	0	0	0	0	0	0	0	0	0	0	0	0	0	0	0	0
Globobulimina turgida	I	C			EE		2.91667	2.39234	1.99005	4.14747	1.36364	0	0	0.4329	0	1	1.35135	0.938967	0.943396	3.6036	5.47945	0	2.22222	2.27273	1.31004	3.1746	4.6729	1.63934	2.09205	1.19048	4.06504	1.73913	1.5625	0.840336	2.8169	2.52101	1.48515	3	0.790514	1.66667	0	0.83682	1.44928	1.63265	0	4.06504	2.17391	4.33071	3.663
Globocassidulina subglobosa	I	C			EE		0	0	0	0	0	0	0	0	0	0	0	0	0	0	0	0	0	0	0	0	0	0	0	0	0	0	0	0	0	0	0	0	0	0	0	0	0	0	0	0	0	0	0
Globocassidulina sp.	I	C			EE		0	0	0	0	0	0	0	0	0	0	0	0	0	0.45045	0	0	0	0	0	0	0	0	0	0	0	0	0	0	0	0	0.49505	0	0	0	0	0	0	0	0	0	0	0	0
Glomospira charoides	E	A			NA		0	0	0	0	0	0	0	0	0	0	0	0	0	0	0	0	0	0	0	0	0	0	0	0	0	0	0	0	0	0	0	0	0	0	0	0	0	0	0	0	0	0	0
Grigelis pyrula	I	C			NA		0	0	0	0.460829	0	0	0	0	0.4329	0	0	0	0	0	0.456621	0	0	0.454545	0	0	0	0	0	0	0	0	0	0	0	0	0	0	0.395257	0.416667	0	0.83682	0	0	0	0	0	0	0
Gyroidina sp. 1	E	C			NA		0	0	0	0	0	0	0	0	0	0	0	0	0	0	0	0	0	0	0	0	0	0	0	0	0	0	0	0	0	0	0	0	0	0	0	0	0	0	0	0	0	0	0
Gyroidina spp.	E	A			NA		0	0	0	0	0	0	0	0	0	0	0	0	0	0	0	0	0	0	0	0	0	0	0	0	0	0	0	0	0	0	0	0	0	0	0	0	0	0	0	0	0	0	0
Hansenisca soldanii	E	C			NA		0	0	0	0	0	0	0	0	0	0	0.45045	0.938967	1.41509	0.45045	1.36986	0.83682	1.33333	0.454545	1.31004	0.793651	0	1.22951	0	0.793651	0.813008	0	1.5625	0.840336	0	0.420168	0	0	0	0	0	0	0	0	0	0	0	0.393701	0
Hanzawaia boueana	E	C			NA		0	0	0	0	0	0	0	0	0	0	0	0	0	0.900901	0	1.67364	0.888889	0	0	2.38095	1.86916	1.22951	0.41841	1.5873	0	1.30435	2.34375	2.10084	0	1.2605	0.49505	0	2.37154	0.833333	2.41546	1.67364	0.362319	0.408163	0	0.406504	0	0.787402	1.8315
Haplophragmium cff. fontinense	I	A			NA		0	0	0	0	0	0	0	0	0	0	0	0	0	0	0	0	0	0	0	0	0	0	0	0	0	0	0	0	0	0	0	0	0	0	0	0	0	0	0	0	0	0	0
Haplophragmoides emaciatus	E	A			NA		0	0	0	0	0	0	0	0	0	0	0	0	0	0	0	0	0	0	0	0	0	0	0	0	0	0	0	0	0	0	0	0	0	0	0	0	0	0	0	0	0	0	0
Haplophragmoides latidorsatus	I	A			NA		0	0	0	0	0	0	0	0	0	0	0	0	0	0	0	0	0	0	0	0	0	0	0	0	0	0	0	0	0	0	0	0	0	0	0	0	0	0	0	0	0	0	0
Haplophragmoides spp.	I	A			NA		0	0	0	0	0	0	0	0	0	0	0	0	0	0	0	0	0	0	0	0	0	0	0	0	0	0	0	0	0	0	0	0	0	0	0	0	0	0	0	0	0	0	0
Heterolepa bradyi	E	C			NA		0	0	0	0	0.909091	1.23967	1.35747	0.4329	1.7316	1.5	2.25225	0.938967	4.71698	3.15315	0	0	0	0	0	0	0	0	0	0	0	0	0	0	0	0	0	0	0	0.416667	0	0	0	0	0	0	0	0	0
Hoeglundina elegans	E	C			NA		0.416667	0	0	0	1.36364	0.413223	3.16742	2.5974	0	5	2.7027	0.938967	1.88679	0.45045	0	0.41841	0	0	0	0	0	0	0	0	2.03252	0	0.390625	0	0	0	0	0	0	0	0	0	0	0	0	0	0	0	0.3663
Hormosina bacillaris	I	A			NA		0	0	0	0	0	0	0	0	0	0	0	0	0	0	0	0	0	0	0	0	0	0	0	0	0	0	0	0	0	0	0	0	0	0	0	0	0	0	0	0	0	0	0
Hormosina globulifera	I	A			NA		0	0	0	0	0	0	0	0	0	0	0	0	0	0	0	0	0	0	0	0	0	0	0	0	0	0	0	0	0	0	0	0	0	0	0	0	0	0	0	0	0	0	0
Hormosina sp.	I	A			NA		0.416667	0	0	0	0	0	0	0	0	0	0	0	0	0	0	0	0	0	0	0	0	0	0	0	0	0	0.390625	0	0	0	0	0	0	0	0	0	0	0	0	0	0	0	0
Hyalinea balthica	I	C			NA		0	0	0	0	0	0	0	0	0	0	0	0	0	0	0	0	0	0	0	0.396825	0	0	0	0	0	0	0	0	0	0.420168	0	0	0	0	0	0	0	0	0	0	0	0	0
Hyalinonetrion gracillimum	I	C			NA		0.416667	0	1.49254	0.460829	0	0	0	0	0.865801	0.5	0	0.469484	0	0	0	0	0	0	0	0	0.46729	0.409836	0	0	0	0	0	0	0	0	0	0	0	0	0	0	0	0	0.651466	0	0	1.1811	0
Karreriella bradyi	I	A			NA		0	0	0	0	0	0	0	0	0	0	0	0	0	0	0	0	0	0	0	0	0	0	0	0	0	0	0	0	0	0	0	0	0	0	2.41546	0	2.89855	0	0	0	0	0	0
Karreriella siphonella	I	A			NA		0	0	0	0	0	0	0	0	0	0	0	0	0	0	0	0	0	0	0	0	0	0	0	0	0	0	0	0	0	0	0	0	0	0	0	0	0	0	0	0	0	0	0
Karreriella sp.	I	P			NA		0	0	0	0	0	0	0	0	0	0	0	0	0	0	0	0	0.444444	0	0.436681	0.793651	0.934579	0	0.41841	0	0.406504	0	0	0	0	0.840336	0	1	3.16206	2.5	0	2.92887	0	0	0	0.813008	0	0	0
Laevidentalina communis	I	C			NA		0.416667	0	0	0	0	0	0	0	0.4329	0	0	0	0	0	0	0	0	0	0	0	0	0	0	0	0	0	0	0	0	0	0	0	0	0	0	0	0	0	0	0	0	0	0
Laevidentalina emaciata	I	C			NA		0	0.478469	0	0	0	0	0	0.4329	0	0	0	0	0	0.45045	0	0	0.444444	0.454545	0	0	0	0.409836	0	0	0	0.434783	0	0	0	0.420168	0	0	0	0	0	0	0	0	0.977199	0	0	0	0
Laevidentalina haueri	I	C			NA		0	0	0	0	0	0	0	0	0	0	0	0	0	0	0.456621	0	0	0	0.436681	0	0	0	0	0	0.406504	0	0.78125	0	0.469484	0.420168	0.49505	0	0	0.416667	0	0	0	0	0	0	0	0.393701	0
Lagena steligera	I	C			EE		0	0	0	0	0	0	0	0	0	0	0	0	0	0	0	0	0	0	0	0	0	0	0	0	0	0	0	0	0	0	0	0	0	0	0	0	0	0	0	0	0	0	0
Lagena substriata	I	C			NA		0	0	0.497512	0	0	0	0	0	0	0	0	0	0.471698	0	0	0	0	0.454545	0.436681	0.396825	0	0	0.41841	0	0	0	0	0	0	0	0	1	0.395257	0	0	1.25523	0	0	0	0	0.362319	0	0
Lagena sulcata	I	C			NA		0	0.478469	0	0	0	0	0.452489	0	0.865801	0	0	0	0.471698	0	0	0	0.888889	0.454545	0	0	1.86916	0	0.83682	0	0.406504	0	1.95312	0	0.469484	0	1.48515	1.5	0	0.833333	0	0.41841	0	0.408163	0	2.03252	0.724638	0	0
Lagena hispida	I	C			NA		0	0	0	0	0	0	0	0	0	0	0	0	0	0	0	0	0	0.909091	0	0.396825	0	0	0.41841	1.19048	0.406504	0.434783	0.390625	0.420168	0.938967	0	0	0	0.790514	0	0	0.41841	0	0.408163	0	0.813008	0	0.393701	0
Lagena nebulosa	I	C			NA		0	0	0	0	0	0	0	0	0	0	0	0	0	0	0	0	0	0	0	0	0	0	0	0	0	0	0	0	0	0	0	0	0	0	0	0	0.362319	0	0	0	0.362319	0	0.3663
Lagena semistriata	I	C			NA		0.416667	0	0	0	0	0	0	0	0	0	0	0	0	0	0	0	0	0	0	0.396825	0	0.409836	0	0	0.406504	0	1.5625	0.420168	0.469484	0.420168	0.49505	0	0.790514	0.416667	0	0	0	0	0.651466	0.406504	0.724638	1.1811	0
Lagena sp.	I	C			NA		0.416667	0.478469	0	0	0	0	0	0	0	0	0	0	0	0	0	0	0	0	0	0	0	0	0	0	0	0	0	0	0	0	0	0	0	0	0	0	0.362319	0	0	0	0	0	0
Lagena sp. 1	I	C			NA		0	0	0	0	0	0	0	0	0	0	0	0	0	0	0	0	0	0	0	0	0	0	0	0	0	0	0	0	0	0	0	0	0	0	0	0	0	0	0	0	0	0	0
Lagena sp. 2	I	C			NA		0	0	0	0	0	0	0	0	0	0	0	0	0	0	0	0	0	0	0	0	0	0	0	0	0	0	0	0	0	0	0	0	0	0	1.93237	0	0	0	0	0	0	0	0
Lagena striata	I	C			NA		0	0	0	0	0	0	0	0	0	0.5	0	0	0	0.45045	0	0	0	0	0.436681	0.793651	0.46729	0.409836	0.41841	1.5873	0	0	0	0.420168	0	0.840336	1.9802	1	1.18577	0.416667	0	1.25523	0	0	0.651466	0	0	0.393701	0.732601
Lagena sulcata	I	C			NA		0	0	0	0	0	0	0	0	0	0.5	0	0	0	0	0	0	0	0	0	0	0	0	0	0	0	0	0	0	0	0	0	0	0.395257	0	0	0	0	0	0	0	0	0.393701	0
Lagenammina arenulata	I	A			NA		1.25	0	0	0.921659	0	0	0	0	0	0.5	0	0	0	0	0	0	0	0	0	0	0	0	0	0	0	0	0	0	0	0	0	0	0	0	0	0	0	0	0	0	0	0	0
Lagenammina cff. difflugiformis	I	A			NA		0	0	0	0	0	0	0	0	0	0	0	0	0	0	0	0	0	0	0	0	0	0	0	0	0	0	0	0	0	0	0	0	0	0	0	0	0	0	0	0	0	0	0
Lagenammina planktonica sp. nov.	I	A			NA		0	0	0	0	0	0	0	0	0	0	0	0	0	0	0	0	0	0	0	0	0	0	0	0	0	0	0	0	0	0	0	0	0	0	0	0	0	0	0	0	0	0	0
Lagenammina sp.	I	A			NA		0	0	0	0	0	0	0	0	0	0	0	0	0	0	0	0	0	0	0	0	0	0	0	0	0	0	0	0	0	0	0	0	0	0	0	0	0	0	0	0	0	0	0
Lagenosolenia cff. pacifica	I	C			NA		0	0	0	0	0	0	0	0	0	0	0	0	0	0	0	0	0	0	0	0	0	0	0	0	0	0	0	0	0	0	0	0	0	0	0	0	0	0	0	0	0	0	0
Laticarinina pauperata	E	C			NA		0	0	0	0	0	0	0	0	0	0	0	0	0	0	0	0	0	0	0	0	0	0	0	0	0	0	0	0	0	0	0	0	0	0	0	0	0	0	0	0	0	0	0
Lenticulina cushmani	E	C			NA		0	0	0	0.460829	0	0	0.452489	0	0	0	0.45045	0.469484	0	0.45045	0.913242	0	0	0	0	0.396825	0	0	0	0	0	0	0.390625	0	0	0	0.990099	0.5	0	0.833333	0	0	0	0	0	0.406504	0	0	0
Lenticulina cff. denticulifera	I	C			EE		0	0	0	0	0	0	0	0	0	0	0	0.469484	0	0	0	0	0	0	0	0	0	0	0	0	0	0	0	0	0	0	0	0	0	0	0	0	0	0	0	0	0	0	0
Lenticulina thalmani	I	C			EE		0	0	0	0	0	0	0	0	0	0.5	0	0	0	0	0	0	0	0	0	0	0	0	0	0	0	0	0	0	0	0	0	0	0	0	0	0	0	0	0	0	0	0	0
Lenticulina gibba	E	C			EE		0	0	0	0	0	0	0	0	0.4329	0	0	0	0	0	0	0	0.888889	0	0.436681	0	0	0	0	0	0.406504	0	0.78125	0	0	0	0	0	0	0	1.44928	0	0	0.408163	0	0	0	0	0
Lenticulina iota	E	C			EE		0	0	0	0	0	0	0	0.4329	0	0	0	0	0	0.45045	0	0	0.444444	0	0	0.396825	0	0	0.41841	0	0.406504	0	0.390625	0	0.938967	0.420168	0	0	0	0	0	0.41841	0	0	0	0	0	0	0
Lenticulina orbicularis	E	C			EE		0	0	0	0	0	0	0	0	0	0	0	0	0	0	0	0	0	0	0	0	0	0	0	0.396825	0	0.869565	0	2.10084	0	0	0	0	0	0	0	0	0	0	0	0	0	0	0
Lenticulina sp.	E	C			EE		0.416667	0	0	0	0.909091	0	1.35747	0	0	0	0	0	0	0	0	0	0	0	0	0	0.46729	0	0	0	0	0	0	0	0	0	0	0	0	0	0	0	0	0	0	0	0	0	0
Lingulina carinata	I	C			EE		0	0	0	0	0	0	0	0	0	0	0	0	0	0	0	0	0	0	0	0	0	0	0	0	0	0	0	0	0	0	0	0	0	0	0	0	0	0	0	0	0	0	0
Lobatula lobatula	E	C			NA		0.833333	0.956938	0.995025	0.921659	0	0.413223	0	0	1.2987	1.5	1.8018	0	2.83019	3.15315	3.65297	1.25523	0.444444	0.454545	0	1.19048	0	0	0	0	0	0	1.17188	0	0	0	0	0	0	0	0	0	0	0.816327	0.977199	0	0	1.5748	1.0989
Marginulina sp.	I	C			EE		0	0	0	0	0	0	0	0	0	0	0	0	0	0.45045	0	0	0	0	0	0	0	0	0	0	0	0	0	0	0	0	0	0	0	0	0	0	0	0	0	0	0	0	0
Martinottiella communis	I	A			NA		2.08333	2.87081	0.995025	1.38249	0	0.413223	0.452489	0	0	0.5	0.45045	0.938967	0.471698	0	0.456621	0	0	0	0	0	0	0	0	0	0.813008	0	0	0	0	0	0	0	0	0	0	0	0	0	0	0	0	0	0
Melonis barleeanus	I	C			EE		0	1.91388	0	0	0.909091	3.30579	1.80995	1.7316	0.865801	3.5	4.05405	8.92019	4.71698	8.10811	6.84932	8.78661	10.6667	10	6.55022	5.15873	3.73832	2.45902	2.51046	1.98413	4.06504	3.04348	2.34375	6.30252	13.1455	6.72269	15.8416	16.5	10.2767	10.8333	5.7971	13.3891	5.07246	5.30612	0.977199	0.406504	1.08696	0.393701	0.732601
Melonis pompiloides	I	C			EE		0	0	0	0	0	0	0	0	0	0	0	0	0	0	0	0	0	0	0	0	0	0	0	0	0	0	0	0	0	0	0	0	0	0	0	0	0	0	0	0	0	0	0
Melonis sp. 1	I	C			EE		0	0	0	0	0	0	0	0	0	0	0	0	0	0	0	0	0	0	0	0	0	0	0	0	0	0	0	0	0	0	0	0	0	0	0	0	0	0	0	0	0	0	0
Miliolinella cff. circularis	E	P			NA		0	0	0	0	0	0	0	0	0	0	0	0	0	0	0	0	0	0	0	0	0	0	0	0	0	0	0	0	0	0.840336	0	0	1.97628	0	0	0	0	0	0	0	0	0	0
Miliolinella valvularis	E	P			NA		0	0	0	0	0	0	0	0	0	0	0	0	0	0	0	0	0	0	0	0	0	0	0	0	0.406504	0	0	0	0.469484	0.420168	0	1	0.790514	0	0.966184	0	0.724638	0	0	0	0	0	0.3663
Neolenticulina variabilis	I	C			NA		0	0	0	0.460829	0	0	0.452489	0.4329	0.4329	1	0.45045	0.938967	0	0.45045	3.65297	0.83682	2.66667	3.18182	1.74672	2.77778	0	1.22951	1.67364	3.57143	4.87805	3.91304	2.34375	5.04202	3.28638	2.52101	3.9604	3	5.13834	4.16667	0.966184	1.25523	1.08696	1.63265	0	0	0	1.9685	0.3663
Nodellum membranaceum	I	A			NA		0	0	0	0	0	0	0	0	0	0	0	0	0	0	0	0	0	0	0	0	0	0	0	0	0	0	0	0	0	0	0	0	0	0	0	0	0	0	0	0	0	0	0
Dentalina vertabralis	I	C			EE		0	0	0	0	0	0	0	0	0	0	0	0	0	0	0	0	0	0	0	0	0	0	0	0.396825	0	0	0	0	0	0	0	0	0	0	0	0	0	0	0	0	0	0	0
Nonion cff. polystomum	I	C			EE		0	0	0	0	0	0	0	0	0	0	0	0	0	0	0	0	0	0	0	0	0	0	0	0	0	0	0	0	0	0	0	0	0	0	0	0	0	0	0	0	0	0	0
Nonion cff. victoriense	I	C			EE		0	0	0	0	0	0	0	0	0	0	0	0	0	0	0	0	0	0	0	0	0	0	0	0	0	0	0	0	0	0	0	0	0	0	0	0	0	0	0	0	0	0	0
Nonion fabum	I	C			EE		5.41667	2.87081	2.48756	1.38249	0.909091	0.413223	0	0	0	0	0	0	0	0	0.913242	0.41841	0	0	0	0	1.86916	1.63934	0.83682	1.98413	1.62602	0	0.390625	0.840336	0.938967	0.420168	0.49505	0	0.395257	0.416667	2.41546	0.83682	1.08696	5.30612	3.90879	5.28455	6.15942	2.75591	1.4652
Nonionella turgida s.s.	I	C			EE		0	0	0	0	0	0	0	0	0	0	0	0	0	0	0	0	0	0	0	0	0	0	0	0	0	0	0	0	0	0.840336	0.990099	0	0.395257	0	0	0.83682	0	0	0	0	0	0	0
Nonionella turgida/pulchella	I	C			EE		1.25	3.34928	2.48756	0.460829	0.454545	0.413223	0.452489	1.7316	0.865801	2	0.900901	0	0	0.45045	0	0.41841	0	0.909091	0.436681	1.19048	3.73832	2.04918	2.92887	3.57143	0.813008	0	3.125	1.68067	2.8169	0	1.48515	0	3.55731	1.66667	2.41546	1.67364	11.5942	5.71429	19.544	10.1626	18.4783	18.8976	21.2454
Nonionina sp.	I	C			EE		0	0	0	0	0	0	0	0	0	0	0	0	0	0	0	0	0	0	0	0	0	0	0	0	0	0	0	0	0	0	0	0	0	0	0	0	0	0	0	0	0	0	0
Oolina cff. globosa	I	C			NA		0	0	0	0	0	0	0	0	0	0	0	0	0	0	0	0	0	0	0	0	0	0	0	0	0	0	0	0.420168	0	0	0	0.5	0	0	0	0	0	0	0	0	0	0	0
Oolina seminuda	I	C			NA		0	0	0	0	0	0	0	0	0	0	0	0	0	0	0	0	0	0	0	0	0	0	0	0	0	0	0	0	0	0	0	0	0	0	0	0	0	0	0	0	0	0	0
Oridorsalis umbonatus	I	C			NA		0.833333	0.478469	0.497512	0	0	1.23967	0.904977	0.4329	1.2987	0	0.45045	1.40845	2.83019	1.35135	1.36986	0	0.888889	1.81818	1.31004	0.396825	2.80374	1.63934	2.51046	2.38095	1.62602	4.78261	1.5625	5.04202	1.87793	4.62185	4.9505	4.5	5.5336	6.66667	6.76329	5.02092	12.6812	13.4694	14.9837	20.7317	31.8841	21.2598	14.652
Osangularia culter	I	C			NA		0	0.478469	0	0.460829	0.454545	0	0	0	0	0.5	0.45045	0	0	0.45045	0.913242	0	0	0	0	0	0	0	0	0	0	0	0	0	0	0	0	0	0	0	0	0	0	0	0	0	0	0	0
Planorbulina spp.	E	C			NA		0	0	0	0	0	0	0	0	0	0	0	0	0	0	0	0	0	0	0	0	0	0	0	0	0	0	0	0	0	0	0	0	0	0	0	0	0	0	0	0	0	0	0
Planularia magnifica	E	C			NA		0	0	0	0	0	0	0	0	0	0	0	0.469484	0	0	0	0	0	0	0	0	0	0	0	0	0	0	0	0	0	0	0	0	0	0	0	0	0	0	0	0	0	0	0
Planulina arimenensis	E	C			NA		4.16667	4.30622	4.97512	0.921659	1.36364	2.47934	0.904977	1.7316	0.865801	1	0.900901	0.469484	2.83019	4.5045	6.84932	7.11297	6.66667	7.27273	10.917	9.12698	4.6729	9.01639	5.43933	11.1111	5.69106	13.0435	5.85938	11.3445	14.554	15.9664	12.3762	9	5.5336	8.33333	13.5266	7.53138	7.6087	6.12245	4.23453	9.34959	9.42029	9.05512	9.15751
Pleurostomella spp.	I	C			EE		0	0	0	0	0	0	0	0	0	0	0	0	0	0	0	0	0	0	0	0	0	0	0	0	0	0	0	0	0	0	0	0	0	0	0	0	0	0	0	0	0	0	0
Procerolagena distoma	I	C			NA		0	0	0	0.921659	0	0.413223	0	0	0	0	0	0	0	0.45045	0	0	0	0	0	0.396825	0	0	0	0	0	0	0	0	0	0	0	0	0	0	0	0	0	0	0	0	0	0	0
Pseudonodosaria sp.	I	C			NA		0	0	0	0	0	0	0	0	0	0	0	0	0	0	0	0	0	0.454545	0	0	0	0	0	0	0	0	0	0	0	0	0	0	0	0	0	0	0	0	0	0	0	0	0
Pseudopyrgo millettii	E	P			NA		0	0	0	0	0	0	0	0	0	0	0	0	0	0	0	0	0	0	0	0	0	0	0	0	0	0	0	0	0	0	0	0	0	0	0	0	0	0	0	0	0	0	0
Pullenia bulloides	I	C			EE		0.833333	0	0	0.460829	1.36364	1.65289	0.452489	0.4329	0.4329	0.5	0.45045	0	0.943396	1.35135	0	0.41841	0.888889	0.909091	1.31004	0	0.934579	0	0.41841	0	0	0	1.95312	0.420168	0	0	0	0	0	0	0	0	0	0	0	0	0	0	0
Pullenia quinqueloba	I	C			EE		0.416667	0.956938	0	0	0.909091	0.826446	0.452489	0	0	0	0	0	0.943396	0	0	0	0.888889	0	0.436681	1.19048	0.46729	0	0	0	0	0	0	0.840336	0	0	0.49505	0	0.395257	0	0	0.83682	0	0	0.325733	0	0	0.393701	0.3663
Pyrgo cff. subsphaerica	E	C			NA		0	0	0	0	0	0	0	0	0	0	0	0	0	0	0	0	0	0	0	0	0	0	0	0	0	0	0	0	0	0	0	0	0	0	0	0	0	0	0	0	0	0	0
Pyrgo cff. symplex	E	P			NA		0	0	0	0	0	0	0	0	0	0	0	0	0	0	0	0	0	0	0	0	0	0	0	0	0	0	0	0	0	0	0	0	0	0	0	0	0	0	0	0	0	0	0
Pyrgo comata	E	P			NA		0	0	0	0	0	0	0	0	0	0	0	0	0	0	0	0	0	0	0	0	0	0	0	0	0	0	0	0	0	0	0	0	0.395257	0.416667	0	0	0	0	0.325733	0	0	0	0
Pyrgo depressa	E	P			NA		0	0	0	0	0	0	0	0	0	0	0	0	0	0	0	0	0	0	0	0	0	0	0	0	0	0	0	0	0	0	0	0	0	0	0	0.41841	2.53623	0.408163	0.977199	2.03252	1.08696	2.3622	1.0989
Pyrgo elongata	E	P			NA		0	0	0	0	0	0	0	0	0	0	0	0	0	0	0	0	0	0	0	0	0.46729	0	0	0	0.406504	0	0	0	0	0	0	0	0	1.25	0	1.67364	0	0	0	0	0	0	0
Pyrgo murrhina	E	P			NA		0	0	0	0	0	0	0	0	0	0	0	0	0	0	0	0	0	0	0	0	0	0	0	0	0	0	0	0	0	0	0	0	0	0	0	0	0	0	0	0	0	0	0
Pyrgo serrata	E	P			NA		0	0	0	0	0	0	0	0	0	0	0	0	0	0	0	0	0	0	0	0	0	0	0	0	0	0	0	0	0	0	0	0	0	0	0	0	0	0	0	0	0	0	0
Pyrgo sp.	E	P			NA		0	0	0	0	0	0	0	0	0	0	0	0	0	0	0	0	0	0	0	0	0	0	0	0	0	0	0	0	0	0	0	0	0	0	0	0	0	0	0	0	0	0	0
Pyrgo sp. 1	E	P			NA		0	0	0	0	0	0	0	0	0	0	0	0	0	0	0	0	0	0	0	0	0	0	0	0	0	0	0	0	0	0	0	0	0	0	0	0	0	0	0	0	0	0	0
Pyrgo williamsoni	E	P			NA		0	0	0	0	0	0	0	0	0	0	0	0	0	0	0	0	0	0	0.873362	0	0	0	0.41841	0	0	0	0	0.420168	0.469484	0.420168	0.49505	0.5	0	0	0.483092	0	1.81159	1.63265	0.325733	1.62602	0.362319	0.787402	0.732601
Pyrgoella sphaera	E	P			NA		0	0	0	0	0	0	0	0	0	0	0	0	0	0	0	0	0	0	0	0	0	0	0	0	0	0	0	0	0	0.420168	0	0	0	2.08333	0.483092	0	0.724638	0	0	0	0	0	0
Quinqueloculina cff. suborbicularis	E	P			NA		0	0	0	0	0	0	0	0	0	0	0	0	0	0	0	0	0	0	0	0	0	0	0	0	0	0	0	0.420168	0	0	0	0	0	0.416667	0	0	0	0	0	0	0	0	0
Quinqueloculina laevigata	E	P			NA		0	0	0	0	0	0	0	0	0	0	0	0	0	0	0	0	0	0	0	0	0	0	0	0	0	0	0	0	0	0	0	0	0	0	0	0	0	0	0	0	0	0	0.3663
Quinqueloculina seminulum	E	P			NA		0	0	0	0	0	0	0	0	0	0	0	0	0	0	0	0	0	0	0	0	0	0	0	0	0.406504	0	0	2.52101	0.938967	1.68067	1.48515	3	1.18577	3.33333	2.41546	2.51046	0.724638	1.63265	0	0	0	1.1811	0
Quinqueloculina sp. 1	E	P			NA		0	0	0	0	0	0	0	0	0	0	0	0	0	0	0	0	0	0	0	0	0	0	0	0.396825	0	3.04348	0	1.68067	1.87793	0.840336	0.49505	0.5	0.395257	2.5	0.966184	0.41841	2.17391	0	0.651466	0	0.724638	1.1811	1.4652
Quinqueloculina sp. 2	E	P			NA		0	0	0	0	0	0	0	0	0	0	0	0	0	0	0	0	0	0	0	0	0	0	0	0	0	0	0	0	0	0	0	0	0	0	0	0	0	0	0	0	0	0	0
Quinqueloculina sp. 3	E	P			NA		0	0	0	0	0	0	0	0	0	0	0	0	0	0	0	0	0	0	0	0	0	0	0	0	0	0	0	0	0	0	0	0	0	0	0	0	0	0	0	0	0	0	0
Rectuvigerina cff. Elongatastriata	I	C			EE		1.66667	0	0.497512	0	0.454545	0	0	0	0	0	0.45045	0	0	0	0	0.41841	0	0.454545	0.436681	1.19048	0.934579	0	1.67364	0.396825	0	0.434783	1.5625	0	0	0.420168	0	0	0.395257	0.416667	0	0.83682	0.724638	0.408163	0.325733	2.84553	1.44928	1.5748	1.8315
Recurvoides turbinatus	E	A			NA		0	0	0	0	0	0	0	0	0	0	0	0	0	0	0	0	0	0	0	0	0	0	0	0	0	0	0	0	0	0	0	0	0	0	0	0	0	0	0	0	0	0	0
Reophax cff. dentaliformis	I	A			NA		0	0	0	0	0	0	0	0	0	0	0	0	0	0	0	0	0	0	0	0	0	0	0	0	0	0	0	0	0	0	0	0	0	0	0	0	0	0	0	0	0	0	0
Reophax sp.	I	A			NA		0	0	0	0	0	0	0	0	0	0	0	0	0	0	0	0	0	0	0	0	0	0	0	0	0	0	0	0	0	0	0	0	0	0	0	0	0	0	0	0	0	0	0
Rhabdammina sp.	E	A			NA		0	0	0	0	0	0	0	0	0	0	0	0	0	0	0	0	0	0	0	0	0	0	0	0	0	0	0	0	0	0	0	0	0	0	0	0	0	0	0	0	0	0	0
Rhizammina algaeformis	E	A			NA		0	0	0	0	0	0	0	0	0	0	0	0	0	0	0	0	0	0	0	0	0	0	0	0	0	0	0	0	0	0	0	0	0	0	0	0	0	0	0	0	0	0	0
Rhizammina spp.	E	A			NA		0	0	0	0	0	0	0	0	0	0	0	0	0	0	0	0	0	0	0	0	0	0	0	0	0	0	0	0	0	0	0	0	0	0	0	0	0	0	0	0	0	0	0
Robertinoides bradyi	I	C			EE		0	0	0	0	0	0	0	0	0	0	0	0	0	0	0	0	0	0	0	0.396825	0	0	0	0	0	0.434783	0	1.2605	0.469484	1.68067	0	0.5	0.790514	0.833333	0.483092	0	0	0	0	0	0	0	0.3663
Rutherfordoides rotundatus	I	C			EE		0	0	0	0	0	0	0	0	0	0	0	0	0	0	0	0	0	0	0	0	0	0	0	0	0	0	0	0	0	0	0	0	0	0	0	0	0	0	0	0	0	0	0
Saccammina sp.	I	A			NA		0	0	0	0	0	0	0	0	0	0	0	0	0	0	0	0	0	0	0	0	0	0	0	0	0	0	0	0	0	0	0	0	0	0	0	0	0	0	0	0	0	0	0
Saccammina sphaerica	I	A			NA		0	0	0	0	0	0	0	0	0	0	0	0	0	0	0	0	0	0	0	0	0	0	0	0	0	0	0	0	0	0	0	0	0	0	0	0	0	0	0	0	0	0	0
Saccorhiza spp.	E	A			NA		0	0	0	0	0	0	0	0	0	0	0	0	0	0	0	0	0	0	0	0	0	0	0	0	0	0	0	0	0	0	0	0	0	0	0	0	0	0	0	0	0	0	0
Saracenaria cff. italica	I	C			NA		0	0	0	0	0	0	0	0	0	0	0	0	0	0	0	0	0.888889	0	0	0	0	0	0	0	0	0	0	0	0	0	0	0	0	0	0	0	0	0	0	0	0	0	0
Saracenaria italica	I	C			EE		0	0	0	0	0	0	0	0	0	0	0	0	0	0	0	0	0	0	0	0	0	0	0	0	0	0	0	0	0	0	0	0	0	0	0	0	0	0	0	0	0	0	0
Saracenaria sp.	I	C			NA		0	0	0	0	0	0	0	0	0	0	0	0	0	0	0	0	0	0	0	0	0.46729	0	0	0	0	0	0	0.420168	0	0	0	0.5	0	0	0	0	0	0	0	0	0	0	0
Sigmoilopsis schlumbergeri	I	A			NA		0.416667	0	0.497512	1.84332	1.36364	0.826446	4.0724	2.1645	1.7316	3	3.15315	3.75587	4.71698	4.5045	2.73973	1.25523	2.66667	5.90909	0.436681	1.19048	1.40187	0	0	0	0.813008	0.434783	0	0	0	0	0	0	0.395257	0.416667	1.93237	0.41841	1.44928	1.22449	0	0.406504	0.724638	0.393701	0.732601
Siphonina cff. Reticulata	E	C			NA		0	0	0	0	0	0	0	0	0	0	0	0	0	0	0	0	0	0	0	0	0	0	0	0	0	0	0	0	0	0	0	0	0	0	0	0	0	0	0	0	0	0	0
Sphaeroidna bulloides	E	C			NA		2.91667	6.2201	5.97015	13.8249	18.1818	6.61157	14.9321	21.645	24.2424	16	10.3604	7.98122	16.5094	4.95495	5.93607	5.02092	5.77778	7.27273	6.55022	3.57143	9.81308	6.96721	10.4603	5.95238	3.65854	4.78261	7.42188	1.68067	0	0.840336	0.49505	0	0.395257	0.833333	0.483092	2.09205	1.08696	5.30612	1.9544	0.406504	0.362319	0.787402	0.3663
Spiroloculina depressa	E	P			NA		0	0	0	0	0	0	0	0	0	0	0	0	0	1.8018	0.913242	0.83682	0.444444	0.454545	3.05677	1.19048	0.46729	0	0.41841	0	0	0	1.17188	0.420168	0	0	0.990099	0.5	0.395257	0.416667	0	0.41841	0.362319	0	0.325733	0.406504	0	0	1.0989
Spiroloculina rotunda	E	P			NA		0	0	0	0	0	0	0	0	0	0	0.45045	0	0	0	0	0	0	0	0	0	0	0	0	0	0	0	0	0	0	0	0	0	0	0	0	0	0	0	0	0	0	0	0
Spiroplectinella wrighti	E	A			NA		0	0	0	0	0	0	0	0	0	0	0	0	0	0	0	0	0	0	0	0	0	0	0	0	0	0	0	0	0	0	0	0	0	0	0	0	0	0	0	0	0	0	0
Spirosigmoilina tenuis	E	P			NA		0	0	0	0	0	0	0	0	0	0.5	1.35135	0.469484	0	0.900901	0.913242	0.41841	0.888889	0.454545	0	0	0.46729	1.22951	0.41841	1.19048	0	0.434783	1.5625	1.2605	0.469484	0	0	0	0	0	0	0.83682	0	0.408163	0	0	0	0.393701	0
Subreophax aduncus	I	A			NA		0	0	0	0	0	0	0	0	0	0	0	0	0	0	0	0	0	0	0	0	0	0	0	0	0	0	0	0	0	0	0	0	0	0	0	0	0	0	0	0	0	0	0
Textularia cff. Turris	I	A			NA		0	0	0	0	0	0	0	0	0	0	0	0	0	0	0	0	0	0	0	0	0	0	0	0	0	0	0	0	0	0	0	0	0	0	0	0	0	0	0	0	0	0	0
Textularia hystrix	I	A			NA		0	0	0	0	0	0	0	0	0	0	0	0	0	0	0	0	0	0	0	0	0	0	0	0	0	0	0	0	0	0	0	0	0	0	0	0	0	0	0	0	0	0	0
Textularia sp.	I	A			NA		0	0	0	0	0	0	0	0	0	0	0	0	0	0	0	0.83682	0	0	0	0	0	1.22951	0	1.19048	0	0.434783	0	2.52101	0	0	0	0	0	0	0	0	0	0	0	0	0	0	0
Trifarina angulosa	I	C			EE		0	0	0	0	0	0	0	0	0	0	0	0	0	0	0.456621	0.41841	0	0	0	0	0.46729	0.819672	0	0	0	0	0	0	0.469484	0.420168	0	0.5	0	0	0	0.83682	0	0	0	0	0	0	0
Trifarina angulosa (large)	I	C			EE		0	0	0	0	0	0	0	0	0	0	0	0	0	0	0	0	0	0	0	0	0	0	0	0	0	0	0	0	0	0	0	0	0	0	0	0	0	0	0	0	0	0	0
Trifarina sp.	I	C			EE		0	0	0	0	0	0.413223	0	0	0	0	0	0	0	0	0	0.83682	0	0	0	0.396825	0.46729	0.819672	0	0	0.406504	0.434783	0	0.420168	0.938967	0	0	1.5	0	0	0	0.41841	0	0	0	0	0	0	0
Triloculina insignis	E	P			NA		0	0	0	0	0	0	0	0	0	0	0	0	0	0	0	0	0	0	0	0	0	0	0	0	0	0	0	0	0	0	0	0	0	0	0	0	1.81159	0	0	0	0	0	0
Triloculina sp.	E	P			NA		0	0	0	0	0	0	0	0	0	0	0	0	0	0	0	0	0	0	0	0	0	0	0	0	0	0	0	0	0	0	0	0	0	0	0	0	0	0	0	0	0	0	0
Triloculina tricarinata	E	P			NA		0	0	0	0	0	0	0	0	0	0	0	0	0	0	0	0	0	0	0	0.396825	0	0	0	0	0.406504	0	0	1.2605	0.469484	0	0.990099	0	0	1.25	0	0	0	0.816327	0	0	0	0	0.3663
Triloculina trigonula	E	P			NA		0	0	0	0	0	0	0	0	0	0	0	0	0	0	0	0	0	0	0	0	0	0	0	0	0	0	0	0.420168	0	0	0	0	0	0.416667	0	0	0	0	0	0.406504	0	0	0
Uvigerina cff. Tenuistriata	I	C			EE		0	0	0	0	0	0	0	0	0	0	0	0	0	0	0	0	0	0	0	0	0	0	0	0	0	0	0	0	0	0	0	0	0	0	0	0	0	0	0	0	0	0	0
Uvigerina hispida	I	C			EE		0	0	0	0	0	0	0	0	0	0	0	0	0	0.45045	0	0	0	0	0	1.19048	0	0	0	0	0	0	0	0	0	0	0	0	0	0	0	0	0.362319	0	0	0	0	0	0
Uvigerina mediterranea	I	C			EE		0.416667	3.82775	1.99005	3.68664	9.54545	6.61157	11.3122	9.52381	11.2554	12	19.8198	16.9014	14.6226	0.900901	2.73973	4.1841	2.22222	5	2.18341	2.77778	0.46729	0	0	0	2.84553	0	0.390625	0	0	0	0	0	0	0.416667	0.966184	0	2.53623	0.816327	0.977199	1.21951	0.362319	0.787402	0
Uvigerina peregrina	I	C			EE		20	18.6603	14.9254	21.659	8.63636	5.78512	2.71493	7.79221	11.2554	4.5	3.15315	0.469484	4.71698	6.30631	12.3288	5.85774	4.44444	3.18182	3.93013	2.77778	1.40187	1.63934	0	1.5873	3.25203	1.30435	1.5625	2.94118	4.22535	3.36134	2.9703	4	6.32411	6.66667	8.21256	7.11297	4.34783	7.34694	6.51466	3.65854	1.44928	0	2.9304
Uvigerina proboscidea	I	C			EE		0	0	0	0	0	0	0.452489	0	0	0.5	0	0.938967	0	1.35135	0.913242	0	0	1.36364	0	0	0.46729	0	0	0	0	0	0	0	0	0	0	0	0	0	0	0	0	0	0	0	0	0	0
Uvigerina sp.	I	C			EE		0	0	0	0	0	0	0	0	0	0	0	0	0	0	0	0	0	0	0	0	0	0	0	0	0	0	0	0	0	0	0	0	0	0	0	0	0	0	0	0	0	0	0
Vaginulina spinigera	I	C			NA		0	0	0	0	0	0	0	0	0	0	0	0	0	0	0	0	0	0	0	0	0	0	0	0	0	0	0	0	0	0	0	0	0	0	0	0	0	0	0	0	0	0	0
Vaginulina spp.	I	C			NA		0	0	0.497512	0	0	0	0	0	0	0	0	0	0	0	0	0	0	0	0	0	0.934579	0	0	0	0.813008	0	0	0	0	0	0	0	0	0	0	0.41841	0	0	0	0.406504	0	0	0
Valvulineria bradyana	I	C			EE		0	0	0	0	0	0	0	0	0	0	0	0	0	0	0	0	0	0	0	0	0	0	0	0	0	0	0	0	0	0	0	0	0	0	0	0	0	0	0	0	0	0	0
Veleroninoides scitulus	E	A			NA		0	0	0	0	0	0	0	0	0	0	0	0	0	0	0	0	0	0	0	0	0	0	0	0	0	0	0	0	0	0	0	0	0	0	0	0	0	0	0	0	0	0	0
Fursenkoina subsquamosa	I	C			EE		6.25	4.78469	5.97015	2.30415	1.81818	2.47934	1.35747	0	0.4329	0	0	0	0	0.45045	0	0	0	0	0	0	0	1.63934	0.83682	0	0.813008	2.17391	0	0	0.938967	0.420168	0	0	0.395257	0	0.483092	0.41841	0.724638	1.22449	1.62866	0.813008	1.08696	0	0.732601
							0	0	0	0	0	0	0	0	0	0	0	0	0	0	0	0	0	0	0	0	0	0	0	0	0	0	0	0	0	0	0	0	0	0	0	0	0	0	0	0	0	0	0
							0	0	0	0	0	0	0	0	0	0	0	0	0	0	0	0	0	0	0	0	0	0	0	0	0	0	0	0	0	0	0	0	0	0	0	0	0	0	0	0	0	0	0
							0	0	0	0	0	0	0	0	0	0	0	0	0	0	0	0	0	0	0	0	0	0	0	0	0	0	0	0	0	0	0	0	0	0	0	0	0	0	0	0	0	0	0
							0	0	0	0	0	0	0	0	0	0	0	0	0	0	0	0	0	0	0	0	0	0	0	0	0	0	0	0	0	0	0	0	0	0	0	0	0	0	0	0	0	0	0
							0	0	0	0	0	0	0	0	0	0	0	0	0	0	0	0	0	0	0	0	0	0	0	0	0	0	0	0	0	0	0	0	0	0	0	0	0	0	0	0	0	0	0
							0	0	0	0	0	0	0	0	0	0	0	0	0	0	0	0	0	0	0	0	0	0	0	0	0	0	0	0	0	0	0	0	0	0	0	0	0	0	0	0	0	0	0
							0	0	0	0	0	0	0	0	0	0	0	0	0	0	0	0	0	0	0	0	0	0	0	0	0	0	0	0	0	0	0	0	0	0	0	0	0	0	0	0	0	0	0
							0	0	0	0	0	0	0	0	0	0	0	0	0	0	0	0	0	0	0	0	0	0	0	0	0	0	0	0	0	0	0	0	0	0	0	0	0	0	0	0	0	0	0
							0	0	0	0	0	0	0	0	0	0	0	0	0	0	0	0	0	0	0	0	0	0	0	0	0	0	0	0	0	0	0	0	0	0	0	0	0	0	0	0	0	0	0
							0	0	0	0	0	0	0	0	0	0	0	0	0	0	0	0	0	0	0	0	0	0	0	0	0	0	0	0	0	0	0	0	0	0	0	0	0	0	0	0	0	0	0
							0	0	0	0	0	0	0	0	0	0	0	0	0	0	0	0	0	0	0	0	0	0	0	0	0	0	0	0	0	0	0	0	0	0	0	0	0	0	0	0	0	0	0
							0	0	0	0	0	0	0	0	0	0	0	0	0	0	0	0	0	0	0	0	0	0	0	0	0	0	0	0	0	0	0	0	0	0	0	0	0	0	0	0	0	0	0
							0	0	0	0	0	0	0	0	0	0	0	0	0	0	0	0	0	0	0	0	0	0	0	0	0	0	0	0	0	0	0	0	0	0	0	0	0	0	0	0	0	0	0
							0	0	0	0	0	0	0	0	0	0	0	0	0	0	0	0	0	0	0	0	0	0	0	0	0	0	0	0	0	0	0	0	0	0	0	0	0	0	0	0	0	0	0
							0	0	0	0	0	0	0	0	0	0	0	0	0	0	0	0	0	0	0	0	0	0	0	0	0	0	0	0	0	0	0	0	0	0	0	0	0	0	0	0	0	0	0
							0	0	0	0	0	0	0	0	0	0	0	0	0	0	0	0	0	0	0	0	0	0	0	0	0	0	0	0	0	0	0	0	0	0	0	0	0	0	0	0	0	0	0
							0	0	0	0	0	0	0	0	0	0	0	0	0	0	0	0	0	0	0	0	0	0	0	0	0	0	0	0	0	0	0	0	0	0	0	0	0	0	0	0	0	0	0
							0	0	0	0	0	0	0	0	0	0	0	0	0	0	0	0	0	0	0	0	0	0	0	0	0	0	0	0	0	0	0	0	0	0	0	0	0	0	0	0	0	0	0
							0	0	0	0	0	0	0	0	0	0	0	0	0	0	0	0	0	0	0	0	0	0	0	0	0	0	0	0	0	0	0	0	0	0	0	0	0	0	0	0	0	0	0
							0	0	0	0	0	0	0	0	0	0	0	0	0	0	0	0	0	0	0	0	0	0	0	0	0	0	0	0	0	0	0	0	0	0	0	0	0	0	0	0	0	0	0
							0	0	0	0	0	0	0	0	0	0	0	0	0	0	0	0	0	0	0	0	0	0	0	0	0	0	0	0	0	0	0	0	0	0	0	0	0	0	0	0	0	0	0
							0	0	0	0	0	0	0	0	0	0	0	0	0	0	0	0	0	0	0	0	0	0	0	0	0	0	0	0	0	0	0	0	0	0	0	0	0	0	0	0	0	0	0
							0	0	0	0	0	0	0	0	0	0	0	0	0	0	0	0	0	0	0	0	0	0	0	0	0	0	0	0	0	0	0	0	0	0	0	0	0	0	0	0	0	0	0
							0	0	0	0	0	0	0	0	0	0	0	0	0	0	0	0	0	0	0	0	0	0	0	0	0	0	0	0	0	0	0	0	0	0	0	0	0	0	0	0	0	0	0
							0	0	0	0	0	0	0	0	0	0	0	0	0	0	0	0	0	0	0	0	0	0	0	0	0	0	0	0	0	0	0	0	0	0	0	0	0	0	0	0	0	0	0
							0	0	0	0	0	0	0	0	0	0	0	0	0	0	0	0	0	0	0	0	0	0	0	0	0	0	0	0	0	0	0	0	0	0	0	0	0	0	0	0	0	0	0
							0	0	0	0	0	0	0	0	0	0	0	0	0	0	0	0	0	0	0	0	0	0	0	0	0	0	0	0	0	0	0	0	0	0	0	0	0	0	0	0	0	0	0
							0	0	0	0	0	0	0	0	0	0	0	0	0	0	0	0	0	0	0	0	0	0	0	0	0	0	0	0	0	0	0	0	0	0	0	0	0	0	0	0	0	0	0
							0	0	0	0	0	0	0	0	0	0	0	0	0	0	0	0	0	0	0	0	0	0	0	0	0	0	0	0	0	0	0	0	0	0	0	0	0	0	0	0	0	0	0
							0	0	0	0	0	0	0	0	0	0	0	0	0	0	0	0	0	0	0	0	0	0	0	0	0	0	0	0	0	0	0	0	0	0	0	0	0	0	0	0	0	0	0
							0	0	0	0	0	0	0	0	0	0	0	0	0	0	0	0	0	0	0	0	0	0	0	0	0	0	0	0	0	0	0	0	0	0	0	0	0	0	0	0	0	0	0
							0	0	0	0	0	0	0	0	0	0	0	0	0	0	0	0	0	0	0	0	0	0	0	0	0	0	0	0	0	0	0	0	0	0	0	0	0	0	0	0	0	0	0
							0	0	0	0	0	0	0	0	0	0	0	0	0	0	0	0	0	0	0	0	0	0	0	0	0	0	0	0	0	0	0	0	0	0	0	0	0	0	0	0	0	0	0
							0	0	0	0	0	0	0	0	0	0	0	0	0	0	0	0	0	0	0	0	0	0	0	0	0	0	0	0	0	0	0	0	0	0	0	0	0	0	0	0	0	0	0
							0	0	0	0	0	0	0	0	0	0	0	0	0	0	0	0	0	0	0	0	0	0	0	0	0	0	0	0	0	0	0	0	0	0	0	0	0	0	0	0	0	0	0
							0	0	0	0	0	0	0	0	0	0	0	0	0	0	0	0	0	0	0	0	0	0	0	0	0	0	0	0	0	0	0	0	0	0	0	0	0	0	0	0	0	0	0
							0	0	0	0	0	0	0	0	0	0	0	0	0	0	0	0	0	0	0	0	0	0	0	0	0	0	0	0	0	0	0	0	0	0	0	0	0	0	0	0	0	0	0
							0	0	0	0	0	0	0	0	0	0	0	0	0	0	0	0	0	0	0	0	0	0	0	0	0	0	0	0	0	0	0	0	0	0	0	0	0	0	0	0	0	0	0
							0	0	0	0	0	0	0	0	0	0	0	0	0	0	0	0	0	0	0	0	0	0	0	0	0	0	0	0	0	0	0	0	0	0	0	0	0	0	0	0	0	0	0
							0	0	0	0	0	0	0	0	0	0	0	0	0	0	0	0	0	0	0	0	0	0	0	0	0	0	0	0	0	0	0	0	0	0	0	0	0	0	0	0	0	0	0
							0	0	0	0	0	0	0	0	0	0	0	0	0	0	0	0	0	0	0	0	0	0	0	0	0	0	0	0	0	0	0	0	0	0	0	0	0	0	0	0	0	0	0
							0	0	0	0	0	0	0	0	0	0	0	0	0	0	0	0	0	0	0	0	0	0	0	0	0	0	0	0	0	0	0	0	0	0	0	0	0	0	0	0	0	0	0
							0	0	0	0	0	0	0	0	0	0	0	0	0	0	0	0	0	0	0	0	0	0	0	0	0	0	0	0	0	0	0	0	0	0	0	0	0	0	0	0	0	0	0
							0	0	0	0	0	0	0	0	0	0	0	0	0	0	0	0	0	0	0	0	0	0	0	0	0	0	0	0	0	0	0	0	0	0	0	0	0	0	0	0	0	0	0
							0	0	0	0	0	0	0	0	0	0	0	0	0	0	0	0	0	0	0	0	0	0	0	0	0	0	0	0	0	0	0	0	0	0	0	0	0	0	0	0	0	0	0
							0	0	0	0	0	0	0	0	0	0	0	0	0	0	0	0	0	0	0	0	0	0	0	0	0	0	0	0	0	0	0	0	0	0	0	0	0	0	0	0	0	0	0
							0	0	0	0	0	0	0	0	0	0	0	0	0	0	0	0	0	0	0	0	0	0	0	0	0	0	0	0	0	0	0	0	0	0	0	0	0	0	0	0	0	0	0
							0	0	0	0	0	0	0	0	0	0	0	0	0	0	0	0	0	0	0	0	0	0	0	0	0	0	0	0	0	0	0	0	0	0	0	0	0	0	0	0	0	0	0
							0	0	0	0	0	0	0	0	0	0	0	0	0	0	0	0	0	0	0	0	0	0	0	0	0	0	0	0	0	0	0	0	0	0	0	0	0	0	0	0	0	0	0
							0	0	0	0	0	0	0	0	0	0	0	0	0	0	0	0	0	0	0	0	0	0	0	0	0	0	0	0	0	0	0	0	0	0	0	0	0	0	0	0	0	0	0
							0	0	0	0	0	0	0	0	0	0	0	0	0	0	0	0	0	0	0	0	0	0	0	0	0	0	0	0	0	0	0	0	0	0	0	0	0	0	0	0	0	0	0
							0	0	0	0	0	0	0	0	0	0	0	0	0	0	0	0	0	0	0	0	0	0	0	0	0	0	0	0	0	0	0	0	0	0	0	0	0	0	0	0	0	0	0
							0	0	0	0	0	0	0	0	0	0	0	0	0	0	0	0	0	0	0	0	0	0	0	0	0	0	0	0	0	0	0	0	0	0	0	0	0	0	0	0	0	0	0
							0	0	0	0	0	0	0	0	0	0	0	0	0	0	0	0	0	0	0	0	0	0	0	0	0	0	0	0	0	0	0	0	0	0	0	0	0	0	0	0	0	0	0
							0	0	0	0	0	0	0	0	0	0	0	0	0	0	0	0	0	0	0	0	0	0	0	0	0	0	0	0	0	0	0	0	0	0	0	0	0	0	0	0	0	0	0
							0	0	0	0	0	0	0	0	0	0	0	0	0	0	0	0	0	0	0	0	0	0	0	0	0	0	0	0	0	0	0	0	0	0	0	0	0	0	0	0	0	0	0
							0	0	0	0	0	0	0	0	0	0	0	0	0	0	0	0	0	0	0	0	0	0	0	0	0	0	0	0	0	0	0	0	0	0	0	0	0	0	0	0	0	0	0
							0	0	0	0	0	0	0	0	0	0	0	0	0	0	0	0	0	0	0	0	0	0	0	0	0	0	0	0	0	0	0	0	0	0	0	0	0	0	0	0	0	0	0
							0	0	0	0	0	0	0	0	0	0	0	0	0	0	0	0	0	0	0	0	0	0	0	0	0	0	0	0	0	0	0	0	0	0	0	0	0	0	0	0	0	0	0
							0	0	0	0	0	0	0	0	0	0	0	0	0	0	0	0	0	0	0	0	0	0	0	0	0	0	0	0	0	0	0	0	0	0	0	0	0	0	0	0	0	0	0
							0	0	0	0	0	0	0	0	0	0	0	0	0	0	0	0	0	0	0	0	0	0	0	0	0	0	0	0	0	0	0	0	0	0	0	0	0	0	0	0	0	0	0
							0	0	0	0	0	0	0	0	0	0	0	0	0	0	0	0	0	0	0	0	0	0	0	0	0	0	0	0	0	0	0	0	0	0	0	0	0	0	0	0	0	0	0
							0	0	0	0	0	0	0	0	0	0	0	0	0	0	0	0	0	0	0	0	0	0	0	0	0	0	0	0	0	0	0	0	0	0	0	0	0	0	0	0	0	0	0
							0	0	0	0	0	0	0	0	0	0	0	0	0	0	0	0	0	0	0	0	0	0	0	0	0	0	0	0	0	0	0	0	0	0	0	0	0	0	0	0	0	0	0
ZZZTOTAL							100	100	100	100	100	100	100	100	100	100	100	100	100	100	100	100	100	100	100	100	100	100	100	100	100	100	100	100	100	100	100	100	100	100	100	100	100	100	100	100	100	100	100
Epifaunals							16.6667	21.5311	23.8806	27.1889	41.8182	35.5372	48.4163	45.4545	43.7229	42.5	40.0901	31.9249	40.0943	42.3423	36.0731	32.636	38.2222	36.8182	47.1616	34.5238	38.785	56.9672	56.9038	57.5397	46.3415	60	39.0625	49.1597	40.8451	60.9244	36.6337	31	30.83	37.0833	41.0628	36.4017	34.4203	30.6122	15.9609	25.2033	18.4783	29.5276	28.5714
Infaunals							83.3333	78.4689	76.1194	72.8111	58.1818	64.4628	51.5837	54.5455	56.2771	57.5	59.9099	68.0751	59.9057	57.6577	63.9269	67.364	61.7778	63.1818	52.8384	65.4762	61.215	43.0328	43.0962	42.4603	53.6585	40	60.9375	50.8403	59.1549	39.0756	63.3663	69	69.17	62.9167	58.9372	63.5983	65.5797	69.3878	84.0391	74.7967	81.5217	70.4724	71.4286
Undetermined							0	0	0	0	0	0	0	0	0	0	0	0	0	0	0	0	0	0	0	0	0	0	0	0	0	0	0	0	0	0	0	0	0	0	0	0	0	0	0	0	0	0	0
Calcareous							95	96.1722	96.0199	95.3917	98.1818	97.5207	94.5701	96.9697	97.8355	95.5	94.1441	93.4272	93.3962	91.8919	94.0639	93.3054	92.8889	91.8182	92.1397	93.254	94.8598	96.3115	96.6527	96.0317	96.3415	95.6522	95.7031	89.0756	94.8357	94.5378	95.5446	93.5	91.3043	85	89.372	89.9582	82.971	92.2449	97.3941	93.0894	96.7391	93.7008	93.4066
Porcelaneous							0	0	0	0	0	0	0	0	0	0.5	1.8018	0.469484	0	2.7027	1.82648	1.25523	1.77778	0.909091	4.36681	2.38095	2.33645	1.22951	1.67364	1.5873	2.03252	3.47826	2.73438	8.40336	4.69484	5.46218	4.45545	6.5	8.3004	14.5833	5.31401	9.20502	10.8696	4.89796	2.60586	5.28455	2.17391	5.90551	5.49451
Agglutinated							5	3.82775	3.9801	4.60829	1.81818	2.47934	5.42986	3.0303	2.1645	4	4.05405	6.10329	6.60377	5.40541	4.10959	5.43933	5.33333	7.27273	3.49345	4.36508	2.80374	2.45902	1.67364	2.38095	1.62602	0.869565	1.5625	2.52101	0.469484	0	0	0	0.395257	0.416667	5.31401	0.83682	6.15942	2.85714	0	1.62602	1.08696	0.393701	1.0989
Buliminids s.s.							0	0	0	0	0	0	0	0	0	0	0	0	0	0	0	0	0	0	0	0	0	0	0	0	0	0	0	0	0	0	0	0	0	0	0	0	0	0	0	0	0	0	0
Buliminios s.l.							0	0	0	0	0	0	0	0	0	0	0	0	0	0	0	0	0	0	0	0	0	0	0	0	0	0	0	0	0	0	0	0	0	0	0	0	0	0	0	0	0	0	0
Stress Species							75.8333	72.2488	68.6567	63.5945	57.2727	60.3306	46.6063	51.0823	51.0823	50.5	55.4054	61.9718	50.9434	50.4505	55.2511	61.0879	50.2222	48.6364	42.7948	55.1587	49.5327	34.8361	31.7992	27.7778	42.6829	30	50.7812	36.9748	49.7653	28.1513	49.0099	54	48.2213	45.4167	42.9952	47.6987	43.4783	48.1633	63.5179	44.3089	43.1159	39.3701	50.9158
[truncated: 314 more columns]

## Sheet: 3
9512	Age (kyrs)	Total compile	EBFOI3	DO3	% oxygen information	BWOx (umol/kg)	Kranner et al., 2022	EBFOI3	DO3	% oxygen information	BWOx (umol/kg)	Schmiedl et al., 2023	EBFOI3	DO3	% oxygen information	BWOx (umol/kg)				Age (kyrs)	Modern BWOx (umol/kg)	Total compile	EBFOI3	DO3	% oxygen information	Temperature core top	Salinity core top	Density core top (Kg/L)	BWOx (umol/kg)	Modern - estimated			Kranner et al., 2022	EBFOI3	DO3	% oxygen information	Schmiedl et al., 2023	EBFOI3	DO3	% oxygen information				Without "transported" species	Age	EBFOI3	DO3	BWOx (umol/kg)	% oxygen information
	0.18		18.2169	2.12759	90.8333	92.493		14.3064	1.98687	48.75	86.3755		13.7915	1.96859	65.4167	85.581				9534-4	66.46		13.9378	1.97378	99.7101	9.41	35.01	1.0271	85.8232	-19.3632				9.84314	1.83035	13.6232		13.913	1.9729	80					0.18	22.8675	2.29941	99.9627	89.0547
	0.72		18.2986	2.13057	90.9091	92.6224		13.158	1.94619	49.2823	84.6069		22.0365	2.26835	66.5072	98.6123				9533-3	65.59		3.51332	1.61562	99.591	10.71	35.12	1.0269	70.2635	-4.67347				5.00134	1.66535	15.3374		1.35852	1.54441	61.7587					0.72	24.1737	2.34857	102.1	89.8305
	1.56		27.8149	2.48769	92.5373	108.148		20.4695	2.2102	48.2587	96.0844		21.8739	2.26229	62.6866	98.3489				T89-22	63.41		10.6828	1.85947	98.3607	13.98	35.35	1.0265	80.9	-17.49				8.96784	1.80015	51.3115		4.44747	1.64678	56.0656					1.56	35.9888	2.8116	122.229	91.4634
	2.6		24.1083	2.34609	96.3134	101.992		27.706	2.48348	56.2212	107.965		7.8909	1.76323	68.2028	76.6531				9508-4	233.6		53.4218	3.5594	98.1183	3.04	34.95	1.0278	154.663	78.937				9.31722	1.81219	30.6452		56.5696	3.70319	69.8925					2.6	29.5828	2.55637	111.134	95.6284
	3.42		34.8242	2.76445	98.1818	120.179		42.4641	3.08003	61.3636	133.899		6.35823	1.71109	64.5455	74.3867				T89-21	55.87		21.7325	2.25702	97.8462	7.58	34.7	1.0271	98.1391	-42.2691				3.58185	1.6179	19.6923		23.6422	2.32852	82.4615					3.42	40.3872	2.99277	130.105	97.9487
	4.23		45.9912	3.23081	96.281	140.454		55.8602	3.67054	53.719	159.57		14.6609	1.99949	51.6529	86.924				9532-1	94.45		29.6755	2.55999	97.0075	11.96	35.23	1.0268	111.345	-16.8952				6.73898	1.724	67.0823		12.738							4.23	57.6545	3.7534	163.172	95.9391
	5.04		49.604	3.38869	98.19	147.317		55.0503	3.63344	57.4661	157.957		16.4585	2.06389	56.5611	89.724				TE89-16-2	129.08		15.7135	2.03711	96.8553	4.78	34.53	1.0273	88.5598	40.5202				36.8346	2.84606	35.8491		-3.125	1.93138	82.793					5.04	57.9327	3.76633	163.734	97.9381
	5.59		34.446	2.7492	100	119.517		36.485	2.83179	55.8442	123.107		16.5899	2.06863	66.6667	89.93				T89-16	129.08		18.3671	2.13306	96.2025	4.78	34.53	1.0273	92.7309	36.3491				30.1944	2.5803	49.3671		1.15583	1.39924	47.7987					5.59	42.6178	3.08654	134.182	100
	5.87		30.8621	2.60654	99.5671	113.314		30.7574	2.60242	55.8442	113.135		14.9659	2.01036	70.1299	87.397				9535-5	95.31		35.9339	2.80937	95.9877	7.33	34.81	1.0272	122.144	-26.8341				19.4649	2.17322	33.3333		25.3338	1.53776	51.2658					5.87	38.4389	2.91191	126.59	99.4949
	6.2		32.0301	2.65269	99.5	115.321		35.995	2.81185	46.5	122.24		17.9539	2.11802	62	92.0769				TE89-14	146.73		50.0868	3.41006	94.4598	4.67	34.56	1.0274	148.232	-1.50176				35.6692	2.79863	41.8283		25.1572	2.39255	62.963					6.2	40.1302	2.98204	129.639	99.4152
	6.53		42.0656	3.0632	99.5495	133.167		44.0204	3.14616	38.2883	136.774		25.7327	2.40775	59.4595	104.672				9512-4	81.22		22.3405	2.27969	94.1011	7.13	34.92	1.0273	99.1055	-17.8855				27.4168	2.47232	46.6292		9.15155	2.38584	61.4958					6.53	52.671	3.52551	153.265	99.4565
	6.82		28.6296	2.51925	98.5915	109.52		42.1621	3.06727	28.6385	133.344		23.2835	2.31502	48.8263	100.641				9506-3	233.3		73.0957	4.50562	92.6154	2.73	34.93	1.0279	195.759	37.5405				23.3647	2.31807	44.9231		59.1951	1.80648	70.7865					6.82	43.4444	3.12161	135.706	98.7342
	7.12		34.6685	2.75817	99.0566	119.906		26.7772	2.44772	44.3396	106.41		27.1359	2.46151	66.5094	107.01				T89-20	159.06		38.5653	2.91713	88.3333	4.33	34.66	1.0275	126.792	32.2679				18.7976	2.14878	43.3333		23.1334	3.82528	64.9231					7.12	43.4489	3.1218	135.715	98.8889
	7.57		55.4231	3.6505	99.0991	158.699		36.1817	2.81944	33.3333	122.57		45.8889	3.2264	58.5586	140.262				9529-1	173.26		59.4821	3.83875	85.6079	4.74	34.87	1.0276	166.834	6.42614				24.5668	2.36343	38.9578		45.529	2.30939	72.6667					7.57	64.6184	4.08381	177.536	98.9418
	8.07		40.9732	3.01727	99.5434	131.17		30.861	2.6065	36.0731	113.313		36.6071	2.83677	63.0137	123.323				TE89-11	233.72		64.6777	4.08668	84.083	2.32	34.88	1.0279	177.557	56.1627				10.8746	1.86614	32.872		70.888	3.21087	63.7717					8.07	50.4876	3.42785	149.019	99.4413
	8.58		38.1798	2.90123	99.5816	126.126		28.917	2.53042	27.1967	110.005		44.3771	3.1614	48.1172	137.436				9510-3	198.9		58.6551	3.80001	84.0125	4.46	34.98	1.0277	165.134	33.7658				41.0556	3.02073	41.0658		8.37005	4.39364	61.9377					8.58	53.8097	3.57697	155.502	99.4253
	9.06		45.2538	3.19902	99.5556	139.072		32.6842	2.67868	25.7778	116.451		41.9843	3.05977	64	133.018																							1.77963	55.4859					9.06	54.332	3.60069	156.533	99.4737
	9.55		48.3538	3.33366	100	144.925		31.8774	2.64664	29.5455	115.058		49.1666	3.36939	57.2727	146.478				T89-24			16.4474	2.06349	71.6418									-6.94337	1.27873	42.7861		11.2151	1.878	59.204					9.55	59.1115	3.82136	166.127	100
	10.03		58.8505	3.80914	96.9432	165.595		38.1605	2.90044	25.7642	126.091		54.1751	3.59356	63.7555	156.223				T89-17			65.8966	4.146	67.9487									32.5489	2.67329	34.2949		57.1553	3.73026	47.4359					10.03	68.6424	4.28129	186.121	100
	10.46		44.3938	3.16212	100	137.467		29.4952	2.55295	26.1905	110.985		35.2758	2.78269	66.2698	120.972				T89-28			115.636	6.98932	58.9577									19.7414	2.18337	7.81759		55.5427	3.65598	24.7557					10.46	50.7416	3.43914	149.51	100
	10.82		40.9354	3.01569	100	131.102		23.4045	2.31957	31.7757	100.839		33.6247	2.71623	68.2243	118.083				T89-47			113.768	6.86603	58.3333									29.5	2.55314	9		34.7143	2.76001	17.3333					10.82	45.7196	3.21909	139.944	100
	10.98		81.4639	4.94418	98.3607	214.939		60.7745	3.89968	36.8852	169.531		58.4721	3.79146	57.7869	164.827				T89-15			33.3498	2.70523	46.7433									-2.2005	1.42885	18.3908		15.9425	2.04533	24.1379					10.98	89.2839	5.37496	233.667	98.1221
	11.14		75.6282	4.63597	99.1632	201.54		61.6154	3.93959	42.6778	171.266		47.2564	3.2857	57.3222	142.84				T89-19			33.9163	2.72792	38.7097									54.7255	3.61861	28.2258		-19.2308	0.909619	10.4839					11.14	81.1777	4.92881	214.271	99.0698
	11.3		87.8409	5.2939	100	230.143		63.7347	4.04109	36.9048	175.679		58.304	3.78362	63.4921	164.486				TE89-12			33.6323	2.71654	15.0685									25.375	2.39412	8.56164		12.1111	1.90935	7.19178					11.3	90.7362	5.45727	237.245	100
	11.46		60.0431	3.86514	97.561	168.03		55.627	3.65984	33.7398	159.105		37.2347	2.86242	60.5691	124.438				T89-13			20.4103	2.20801	14.7541									0	1.5	1.63934		-6.25	1.3004	6.55738					11.46	66.9522	4.19774	182.489	97.1963
	11.62		81.6229	4.95273	96.9565	215.311		53.8983	3.58099	33.913	155.677		57.1886	3.7318	60.8696	162.233				T89-25			38.6657	2.92127	11.6129									34.5789	2.75456	4.19355		49.1667	3.3694	6.77419					11.62	86.541	5.22149	226.995	96.6981
	11.78		39.4196	2.95249	99.6094	128.354		31.7121	2.64009	30.4688	114.773		32.9893	2.69084	64.4531	116.979				T89-23	116.7		-6.25369	1.30029	97.7077	4.87	34.517	1.0274	56.5222					-3.08197	1.40062	34.0974		-1.40743	1.45438	44.9857					11.78	47.3198	3.28847	142.96	99.5305
	11.93		76.4565	4.67904	99.1597	203.413		39.5408	2.95752	25.2101	128.573		66.9141	4.19587	63.8655	182.408																													11.93	82.9561	5.02479	218.444	99.061
	12.08		60.8976	3.90551	99.061	169.785		13.413	1.9552	12.6761	84.9986		59.3672	3.83335	69.0141	166.648																													12.08	65.083	4.10636	178.517	98.9848
	12.19		98.6455	5.9187	99.1597	257.305		57.1342	3.72928	31.0924	162.124		72.9579	4.49859	64.7059	195.568				9512																									12.19	101.052	6.0636	263.604	99.1228
	12.3		49.3384	3.37697	100	146.808		13.5983	1.96175	17.8218	85.2835		49.9392	3.40352	70.297	147.962																													12.3	52.6253	3.52345	153.176	100
	12.52		44.8106	3.17998	100	138.244		3.5303	1.61618	16	70.2607		47.8591	3.312	62	143.983			EBFOI																										12.52	51.7935	3.4861	151.552	100
	12.63		56.3981	3.69529	99.2095	160.646		14.1061	1.97975	23.3202	86.0661		44	3.14529	68.3794	136.736																													12.63	58.9332	3.81301	165.764	99.1597
	12.75		60.022	3.86414	100	167.987		4.13636	1.63639	21.6667	71.1389		53.6549	3.56995	73.3333	155.197																													12.75	63.2222	4.01642	174.607	100
	12.86		64.664	4.08602	99.0338	177.632		16.3333	2.05939	18.8406	89.528		62.4175	3.97785	75.8454	172.93																													12.86	67.566	4.22798	183.804	99.4764
	12.97		60.6425	3.89343	99.5816	169.26		18.2031	2.12708	28.4519	92.4711		52.4493	3.51553	66.9456	152.831																													12.97	64.1404	4.06067	176.53	99.5536
	13.07		70.3523	4.3667	99.2754	189.834		17.0903	2.0867	27.5362	90.7155		63.1567	4.01328	70.2899	174.47																													13.07	72.3794	4.46912	194.287	99.2453
	13.18		43.7364	3.13405	98.3673	136.247		5.31767	1.67598	35.9184	72.8601		44.8911	3.18343	75.102	138.394																													13.18	46.3321	3.24556	141.095	98.6301
	13.29		23.1756	2.31097	98.3713	100.465		10.4776	1.85234	35.8306	80.5269		18.2679	2.12944	66.4495	92.5737																													13.29	23.88	2.33748	101.618	98.2578
	13.49		43.5608	3.12656	99.187	135.922		9.1068	1.80494	40.2439	78.4663		42.3169	3.07381	76.0163	133.628																													13.49	44.037	3.14687	136.804	99.1342
	13.72		37.2542	2.86322	98.913	124.473		4.72226	1.65599	43.8406	71.991		37.9546	2.89196	68.1159	125.723																													13.72	37.9048	2.88991	125.634	98.8372
	13.96		52.4144	3.51396	100	152.763		16.3714	2.06076	35.8268	89.5876		48.9505	3.35987	70.0787	146.064																													13.96	53.1865	3.54876	154.276	100
	14.19		52.4297	3.51465	99.2674	152.793		15.9444	2.0454	31.5018	88.9201		43.8638	3.13948	65.9341	136.483																													14.19	52.7692	3.52993	153.457	99.2424
	14.41		35.8053	2.80415	97.7186	121.905		6.0283	1.69993	21.2928	73.9016		37.3399	2.86673	48.289	124.626																													14.41	37.27	2.86387	124.501	97.5904
	14.62		53.6532	3.56987	99.5098	155.194		13.6111	1.9622	20.5882	85.3032		40.5154	2.99812	70.098	130.338																													14.62	54.2072	3.59501	156.287	99.5025
	14.82		87.1027	5.25271	100	228.352		12.7041	1.93018	20.0913	83.9112		67.8373	4.24139	78.5388	184.387																													14.82	87.4894	5.27426	229.289	100
	15.22		92.9147	5.58213	99.5968	242.673		14.0903	1.97919	22.1774	86.0417		72.02	4.45087	73.3871	193.494																													15.22	93.8258	5.63484	244.965	99.5833
	15.39		76.002	4.65538	99.537	202.384		19.6056	2.17838	16.6667	94.7012		58.4	3.7881	67.5926	164.681																													15.39	76.8127	4.69763	204.221	100
	15.48		66.2173	4.16169	96.7442	180.922		23.2419	2.31346	23.7209	100.574		47.5676	3.29927	62.3256	143.43			BWOx																										15.48	67.761	4.23761	184.223	96.5174
	15.56		50.9775	3.44964	97.1545	149.967		18.4073	2.13453	21.5447	92.7947		35.9376	2.80952	62.1951	122.139																													15.56	51.7015	3.48198	151.373	96.9697
	15.64		54.1653	3.59311	92.887	156.204		22.4444	2.28358	19.6653	99.2744		36.8418	2.84635	56.4854	123.74																													15.64	54.5366	3.61001	156.938	91.7476
	15.71		59.3256	3.8314	95.0207	166.563		21.6431	2.2537	14.1079	97.9754		39.5704	2.95875	53.112	128.626																													15.71	59.6239	3.84541	167.172	94.5205
	15.79		56.2344	3.68775	90.9465	160.318		27.8626	2.48953	14.4033	108.228		35.2903	2.78328	45.2675	120.998																													15.79	57.4173	3.7424	162.694	88.4817
	15.89		34.258	2.74164	92.0168	119.188		37.0909	2.85653	16.3866	124.183		22.2093	2.2748	37.8151	98.8926																													15.89	36.8217	2.84553	123.704	86.9863
	15.98		30.073	2.57555	92.8571	111.967		41.25	3.02888	17.4603	131.675		27.2673	2.46656	30.5556	107.229																													15.98	34.3458	2.74518	119.341	87.6712
	16.08		36.1644	2.81874	96.3855	122.54		44.9721	3.18691	28.5141	138.545		19.2304	2.16461	46.988	94.1027																													16.08	36.9721	2.85168	123.971	95.1613
	16.18		41.0713	3.02139	97.5709	131.349		57.4762	3.74513	20.2429	162.813		37.2181	2.86174	36.4372	124.409																													16.18	44.0992	3.14952	136.92	96.4706
	16.36		51.7391	3.48367	98.2533	151.446		43.2527	3.11346	23.1441	135.352		21.5488	2.25019	53.7118	97.823																													16.36	53.6357	3.56908	155.159	98
	16.52		64.4158	4.07399	99.5885	177.109		41.5398	3.04105	26.3374	132.204		31.3776	2.62687	62.1399	114.198																													16.52	66.2118	4.16142	180.91	99.5726
	16.67		78.6414	4.79373	100	208.398		52.9962	3.54017	26.2411	153.902		41.2337	3.0282	59.5745	131.645																													16.67	83.7002	5.06526	220.203	100
	16.82		78.9958	4.81248	99.5918	209.214		63.7597	4.04229	32.2449	175.731		29.1696	2.54025	51.4286	110.433																													16.82	83.5334	5.05617	219.808	99.5652
	16.97		66.8366	4.19206	100	182.242		65.431	4.12329	37.6569	179.253		21.4293	2.24575	60.251	97.6299																													16.97	69.3514	4.31659	187.656	100
	17.05		55.5649	3.65699	100	158.981		46.1839	3.23915	24.4813	140.816		34.8349	2.76488	61.8257	120.198																													17.05	60.5744	3.89021	169.12	100
	17.12		31.3384	2.62532	99.5169	114.131		40.2353	2.98643	29.4686	129.829		13.0647	1.94289	65.2174	84.4637																													17.12	33.987	2.73076	118.715	99.4872
	17.19		74.2917	4.56692	100	198.539		70.1897	4.35853	34.9593	189.479		29.9399	2.57033	60.9756	111.741																													17.19	77.1133	4.71335	204.904	100
	17.27		70.0998	4.35403	100	189.284		74.4762	4.57642	44.2478	198.952		17.932	2.11722	59.292	92.0423																													17.27	71.8645	4.44298	193.151	100
	17.39		48.7389	3.35057	99.1632	145.66		44.3253	3.15919	23.8494	137.34		27.5335	2.47682	70.7113	107.675																													17.39	51.5187	3.4738	151.017	99.1189
	17.51		55.2036	3.64045	100	158.262		45.5869	3.21336	26.2931	139.695		40.6505	3.00376	73.2759	130.583																													17.51	58.0029	3.7696	163.876	100
	17.64		38.6135	2.91911	100	126.903		37.8103	2.88603	16.8033	125.465		30.6581	2.59851	72.541	112.966																													17.64	41.3749	3.03413	131.903	100
	17.77		17.941	2.11755	100	92.0565		10.0909	1.83892	6.07903	79.9439		11.9131	1.90241	91.4894	82.7036																													17.77	18.5247	2.13881	92.9809	100
	17.89		44.2985	3.15804	100	137.29		39.303	2.94765	18.0723	128.144		29.0139	2.53419	80.3213	110.169																													17.89	46.9179	3.27098	142.2	100
	18.02		26.6384	2.44239	100	106.179		22.1814	2.27375	14.5455	98.8473		16.9972	2.08334	78.4848	90.5692																													18.02	28.8924	2.52946	109.964	100
	18.16		31.0733	2.61486	100	113.676		27.5294	2.47667	13.806	107.669		20.2443	2.20189	81.3433	95.7232																													18.16	32.5085	2.67169	116.147	100
	18.28		24.567	2.36344	100	102.746		23.8333	2.33572	17.3669	101.541		15.2753	2.02142	80.112	87.8776																													18.28	26.3558	2.43156	105.708	100
	18.41		43.2475	3.11324	98.3607	135.342		36.7234	2.84152	16.3934	123.53		25.9305	2.4153	60.6557	105.001																													18.41	47.7482	3.30716	143.773	98.2143
	18.56		41.3642	3.03368	98.7288	131.884		37.4412	2.87088	20.7627	124.806		32.786	2.68273	70.339	116.627																													18.56	44.9015	3.18388	138.413	98.6486
	18.86		53.0393	3.54211	98.7069	153.987		41.4925	3.03907	31.0345	132.118		35.2692	2.78243	63.7931	120.961																													18.86	55.8691	3.67095	159.588	98.6175
	19.26		70.3371	4.36594	100	189.801		48.5764	3.34343	29.0698	145.349		41.6999	3.04779	59.6899	132.497																													19.26	72.7296	4.48695	195.062	100
	20.11		75.1555	4.61148	98.8417	200.476		56.1531	3.684	37.8378	160.155		38.816	2.92748	55.5985	127.267																													20.11	78.0094	4.76039	206.949	98.7903
	20.51		71.322	4.41554	99.1561	191.957		35.8599	2.80636	40.9283	122.002		48.7226	3.34985	71.308	145.629																													20.51	72.8189	4.4915	195.26	99.1379
	20.87		60.819	3.90179	100	169.623		24.3333	2.3546	36.4017	102.362		43.2909	3.11508	71.5481	135.423																													20.87	61.804	3.94857	171.657	100
	21.25		67.1815	4.20903	100	182.98		16.225	2.05549	28.7273	89.3586		59.9389	3.86023	78.1818	167.816																													21.25	68.7665	4.28745	186.389	100
	21.66		68.6051	4.27944	100	186.041		37.947	2.89165	34.6939	125.709		51.2191	3.46042	68.5714	150.436																													21.66	72.5488	4.47774	194.662	100
	22.09		62.7208	3.99237	100	173.561		45.663	3.21664	39.9254	139.838		35.9231	2.80893	66.4179	122.113																													22.09	64.8063	4.09292	177.932	100
	22.51		74.2759	4.56611	99.2157	198.503		48.9271	3.35884	34.1176	146.02		49.1416	3.36829	67.0588	146.43																													22.51	76.5315	4.68295	203.583	99.1837
	23.25		49.242	3.37272	98.7903	146.623		47.2052	3.28348	31.0484	142.743		24.373	2.3561	60.0806	102.427																													23.25	52.5148	3.51848	152.959	98.6957
	23.5		87.361	5.2671	99.3056	228.978		55.4728	3.65277	34.7222	158.798		62.4545	3.97962	67.3611	173.007																													23.5	91.2628	5.4873	238.55	99.262
	23.76		82.8223	5.01753	98.9437	218.128		70.6316	4.38073	32.0423	190.444		46.1981	3.23976	55.9859	140.843																													23.76	86.817	5.23682	227.661	98.8679
	24.01		77.2353	4.71975	98.8142	205.182		57.5326	3.74774	34.7826	162.926		44.11	3.14999	58.1028	136.94																													24.01	81.1349	4.92651	214.171	98.75
	24.26		63.5949	4.03435	99.6	175.386		67.8117	4.24012	38	184.331		27.5144	2.47609	59.6	107.643																													24.26	67.4957	4.22451	183.653	99.5726
	24.53		69.1656	4.30733	99.5798	187.253		45.7035	3.21839	33.6134	139.914		48.4196	3.33655	64.7059	145.05																													24.53	72.3872	4.46952	194.304	99.5556
	24.79		48.0644	3.32098	100	144.374		60.3529	3.87975	16.955	168.665		30.7536	2.60227	67.474	113.129																													24.79	49.9301	3.40312	147.944	100
	25.05		34.1779	2.73842	99.1031	119.048		31.6935	2.63936	21.0762	114.741		25.8737	2.41313	66.8161	104.906																													25.05	36.7581	2.84293	123.591	99.0566
	25.31		47.3068	3.2879	100	142.936		45.5326	3.21102	22	139.593		39.5761	2.95899	71.5	128.637																													25.31	48.5528	3.34239	145.304	100
	25.57		43.1489	3.10905	95.6522	135.16		31.6935	2.63936	20.4348	114.741		29.3921	2.54893	69.1304	110.81																													25.57	45.3292	3.20226	139.213	95.4128
	25.84		57.6744	3.75432	100	163.212		36.1607	2.81859	27.1255	122.533		45.7681	3.22118	64.7773	140.035																													25.84	65.6534	4.13413	179.724	100
	26.36		64.9457	4.09969	100	178.226		39.2359	2.94487	29.2887	128.023		47.5284	3.29756	66.1088	143.356																													26.36	71.683	4.43379	192.751	100
	26.6		65.1088	4.10761	99.6	178.571		54.2381	3.59642	34	156.348		36.0081	2.81238	67.6	122.263																													26.6	67.4999	4.22472	183.662	99.5851
	26.85		65.2764	4.11577	100	178.925		51.9965	3.4952	32.6667	151.947		31.36	2.62617	61	114.168																													26.85	70.202	4.35915	189.506	100
	27.08		74.6154	4.58359	99.2701	199.263		57.2708	3.73561	36.1314	162.399		41.1415	3.02433	66.7883	131.477																													27.08	77.7927	4.749	206.454	99.2337
	GeoB9512-5
Oxygen	44.66
Density	1.0273

## Sheet: 4
SUMMARY OUTPUT
Regression Statistics
Multiple R	0.903591
R Square	0.816477
Adjusted R Square	0.80236
Standard Error	10.3092
Observations	15
ANOVA
	df	SS	MS	F	Significance F
Regression	1	6146.79	6146.79	57.8359	3.87552e-06
Residual	13	1381.64	106.28
Total	14	7528.42
	Coefficients	Standard Error	t Stat	P-value	Lower 95%	Upper 95%	Lower 95.0%	Upper 95.0%
Intercept	-6.74037	6.18528	-1.08974	0.295615	-20.1029	6.62213	-20.1029	6.62213
X Variable 1	0.313753	0.0412562	7.60499	3.87552e-06	0.224624	0.402881	0.224624	0.402881
RESIDUAL OUTPUT					PROBABILITY OUTPUT
Observation	Predicted Y	Residuals	Standard Res.		Percentile	Y
1	66.4581	9.24185	0.930306		3.33333	4.2
2	66.5523	-12.0523	-1.21321		10	9.2
3	55.6651	-8.46505	-0.852112		16.6667	13.5
4	18.7426	4.15737	0.41849		23.3333	14.6
5	47.6204	11.5796	1.16563		30	18.5
6	22.8936	-4.39358	-0.442268		36.6667	22.9
7	13.8387	-9.63868	-0.970251		43.3333	24
8	23.1634	11.1366	1.12104		50	34.3
9	14.1116	0.48836	0.0491594		56.6667	41.1
10	66.5899	9.11008	0.917041		63.3333	41.2
11	39.2966	1.90343	0.191603		70	47.2
12	33.7588	-20.2588	-2.0393		76.6667	54.5
13	43.1651	-2.06514	-0.207882		83.3333	59.2
14	10.789	13.211	1.32985		90	75.7
15	13.1547	-3.95469	-0.398089		96.6667	75.7
Age (ka BP)	Modern Values GLODAP (umol/kg)	(1) EBFOI	Estiamted O2	Modern-Estimated	EBFOI * 6.7	Error
9506	233.3	75.7	274.667	-41.3667	82.4	0.19819	235.306	-2.00608
9508	233.6	54.5	204	29.6	61.2	0.237855	202.774	30.8263
9510-3	198.9	47.2	179.667	19.2333	53.9	0.260253	188.535	10.3646
9512-4	81.22	22.9	98.6667	-17.4467	29.6	0.42767	116.926	-35.7058
9529-1	173.26	59.2	219.667	-46.4067	65.9	0.226426	210.964	-37.7038
9532-1	94.45	18.5	84	10.45	25.2	0.495494	95.8004	-1.3504
9533-3	65.59	4.2	36.3333	29.2567	10.9	1.11088	-51.0002	116.59
9535-5 (8-9)	95.31	34.3	136.667	-41.3567	41	0.322411	156.927	-61.6166
9534-4 (8-9)	66.46	14.6	71	-4.54	21.3	0.580048	72.3599	-5.89988
TE89-11	233.72	75.7	274.667	-40.9467	82.4	0.19819	235.306	-1.58608
TE89-14	146.73	41.2	159.667	-12.9367	47.9	0.284553	175.074	-28.3444
T89-16	129.08	13.5	67.3333	61.7467	20.2	0.609987	64.6043	64.4757
T89-20	159.06	41.1	159.333	-0.273333	47.8	0.285016	174.834	-15.7738
T89-21	55.87	24	102.333	-46.4633	30.7	0.41388	121.571	-65.701
T89-22	63.41	9.2	53	10.41	15.9	0.767788	26.6353	36.7747

## Sheet: 5
Kranner Calibration
Site	Age (ka BP)	Modern Values GLODAP (umol/kg)	(1) EBFOI	(1) BWOx ml/l	Temperature core top	Salinity core top	Density core top (Kg/L)	(1) Dissolved Oxygen Concentration [umol/L]**	(1) Dissolved Oxygen Concentration [umol/kg]**	diff	(1) Dissolved Oxygen Concentration [umol/kg]***	diff	(2) EBFOI	(2) BWOx ml/l	(2) Dissolved Oxygen Concentration [umol/L]**	(2) Dissolved Oxygen Concentration [umol/kg]**	diff	(2) Dissolved Oxygen Concentration [umol/kg]***	diff	(3) EBFOI	(3) BWOx ml/l	(3) Dissolved Oxygen Concentration [umol/L]**	(3) Dissolved Oxygen Concentration [umol/kg]**	diff	(3) Dissolved Oxygen Concentration [umol/kg]***	diff
CoreTop	9506-3	233.3	75.7	4.6	2.73	34.93	1.0279	205.436	199.86	33.4401	200.422	32.878	64.6	4.1	183.106	178.136	55.164	178.637	54.663	48.19	3.3	147.378	143.378	89.9222	143.781	89.519
CoreTop	9508-4	233.6	54.5	3.6	3.04	34.95	1.0278	160.776	156.427	77.1727	156.852	76.748	54.7	3.6	160.776	156.427	77.1727	156.852	76.748	35.99	2.8	125.048	121.666	111.934	121.996	111.604
CoreTop	9510-3	198.9	47.2	3.3	4.46	34.98	1.0277	147.378	143.406	55.4943	143.781	55.119	39.8	3	133.98	130.369	68.5312	130.71	68.19	31.55	2.6	116.116	112.986	85.9137	113.282	85.618
CoreTop	9512-4	81.22	22.9	2.3	7.13	34.92	1.0273	102.718	99.9883	-18.7683	100.211	-18.991	20.2	2.2	98.252	95.641	-14.421	95.854	-14.634	16.5	2.1	93.786	91.2937	-10.0737	91.497	-10.277
CoreTop	9529-1	173.26	59.2	3.8	4.74	34.87	1.0276	169.708	165.15	8.11014	165.566	7.694	54	3.6	160.776	156.458	16.8022	156.852	16.408	29.08	2.5	111.65	108.651	64.6088	108.925	64.335
CoreTop	9532-1	94.45	18.5	2.1	11.96	35.23	1.0268	93.786	91.3381	3.11186	91.497	2.953	16.2	2.1	93.786	91.3381	3.11186	91.497	2.953	12.52	1.9	84.854	82.6393	11.8107	82.783	11.667
CoreTop	9533-3	65.59	4.2	1.6	10.71	35.12	1.0269	71.456	69.5842	-3.99419	69.712	-4.122	1.8	1.6	71.456	69.5842	-3.99419	69.712	-4.122	-2.81	1.4	62.524	60.8862	4.70384	60.998	4.592
CoreTop	9535-5 (8-9)	95.31	34.3	2.7	7.33	34.81	1.0272	120.582	117.389	-22.079	117.639	-22.329	30.8	2.6	116.116	113.041	-17.7313	113.282	-17.972	10.26	1.8	80.388	78.2593	17.0507	78.426	16.884
CoreTop	9534-4 (8-9)	66.46	14.6	2	9.41	35.01	1.0271	89.32	86.9633	-20.5033	87.14	-20.68	14.6	2	89.32	86.9633	-20.5033	87.14	-20.68	-3.51	1.4	62.524	60.8743	5.58569	60.998	5.462
CoreTop	T89-11	233.72	75.7	4.6	2.32	34.88	1.0279	205.436	199.86	33.8601	200.422	33.298	69.4	4.3	192.038	186.826	46.8944	187.351	46.369	27.24	2.5	111.65	108.62	125.1	108.925	124.795
CoreTop	T89-14	146.73	41.2	3	4.67	34.56	1.0274	133.98	130.407	16.3231	130.71	16.02	44.5	3.2	142.912	139.101	7.62936	139.424	7.306	31.74	2.6	116.116	113.019	33.7107	113.282	33.448
CoreTop	T89-16	129.08	13.5	2	4.78	34.53	1.0273	89.32	86.9464	42.1336	87.14	41.94	15	2	89.32	86.9464	42.1336	87.14	41.94	15.98	2	89.32	86.9464	42.1336	87.14	41.94
CoreTop	T89-20	159.06	41.1	3	4.33	34.66	1.0275	133.98	130.394	28.6658	130.71	28.35	42.7	3.1	138.446	134.741	24.3194	135.067	23.993	23.66	2.3	102.718	99.9689	59.0911	100.211	58.849
CoreTop	T89-21	55.87	24	2.3	7.58	34.7	1.0271	102.718	100.008	-44.1378	100.211	-44.341	24.8	2.4	107.184	104.356	-48.486	104.568	-48.698	1.79	1.6	71.456	69.5706	-13.7006	69.712	-13.842
CoreTop	T89-22	63.41	9.2	1.8	13.98	35.35	1.0265	80.388	78.3127	-14.9027	78.426	-15.016	6.8	1.7	75.922	73.962	-10.552	74.069	-10.659	5.04	1.7	75.922	73.962	-10.552	74.069	-10.659
									Dharma Conversion		Noaa					Dharma Conversion		Noaa					Dharma Conversion		Noaa
Our Callibration
Age (ka BP)	Modern Values GLODAP (umol/kg)	Salinity	Density	(1) EBFOI	(2) EBFOI	(3) EBFOI	(1) BWOx	(2) BWOx	(3) BWOx	(1) Diff	(2) Diff	(3) Diff
9506	233.3	34.93	1.0279	75.7	64.6	48.19	265.935	230.129	177.194	-32.6355	3.17097	56.1065
9508	233.6	34.95	1.0278	54.5	54.7	35.99	197.548	198.194	137.839	36.0516	35.4065	95.7613
9510-3	198.9	34.98	1.0277	47.2	39.8	31.55	174	150.129	123.516	24.9	48.771	75.3839
9512-4	81.22	34.92	1.0273	22.9	20.2	16.5	95.6129	86.9032	74.9677	-14.3929	-5.68323	6.25226
9529-1	173.26	34.87	1.0276	59.2	54	29.08	212.71	195.935	115.548	-39.4497	-22.6755	57.7116
9532-1	94.45	35.23	1.0268	18.5	16.2	12.52	81.4194	74	62.129	13.0306	20.45	32.321
9533-3	65.59	35.12	1.0269	4.2	1.8	-2.81	35.2903	27.5484	12.6774	30.2997	38.0416	52.9126
9535-5 (8-9)	95.31	34.81	1.0272	34.3	30.8	10.26	132.387	121.097	54.8387	-37.0771	-25.7868	40.4713
9534-4 (8-9)	66.46	35.01	1.0271	14.6	14.6	-3.51	68.8387	68.8387	10.4194	-2.37871	-2.37871	56.0406
TE89-11	233.72	34.88	1.0279	75.7	69.4	27.24	265.935	245.613	109.613	-32.2155	-11.8929	124.107
TE89-14	146.73	34.56	1.0274	41.2	44.5	31.74	154.645	165.29	124.129	-7.91516	-18.5603	22.601
T89-16	129.08	34.53	1.0273	13.5	15	15.98	65.2903	70.129	73.2903	63.7897	58.951	55.7897
T89-20	159.06	34.66	1.0275	41.1	42.7	23.66	154.323	159.484	98.0645	4.73742	-0.423871	60.9955
T89-21	55.87	34.7	1.0271	24	24.8	1.79	99.1613	101.742	27.5161	-43.2913	-45.8719	28.3539
T89-22	63.41	35.35	1.0265	9.2	6.8	5.04	51.4194	43.6774	38	11.9906	19.7326	25.41
							Summary Diffs = Estimated Value vs. Real Value
1	This Compilation						This study Compilartion in this study callibration	This Study Compilation in Kranner callibration	Schmiedl Compilationin this study callibration	Schmiedl Compilation in Kranner callibration	Kranner Compilationin this study callibration	Kranner Compilation in Kranner callibration
2	Schmiedl et al., 2023						-32.6355	33.4401	3.17097	55.164	56.1065	89.9222
3	Kranner et al., 2023						36.0516	77.1727	35.4065	77.1727	95.7613	111.934
							24.9	55.4943	48.771	68.5312	75.3839	85.9137
							-14.3929	-18.7683	-5.68323	-14.421	6.25226	-10.0737
							-39.4497	8.11014	-22.6755	16.8022	57.7116	64.6088
							13.0306	3.11186	20.45	3.11186	32.321	11.8107
							30.2997	-3.99419	38.0416	-3.99419	52.9126	4.70384
							-37.0771	-22.079	-25.7868	-17.7313	40.4713	17.0507
							-2.37871	-20.5033	-2.37871	-20.5033	56.0406	5.58569
							-32.2155	33.8601	-11.8929	46.8944	124.107	125.1
							-7.91516	16.3231	-18.5603	7.62936	22.601	33.7107
							63.7897	42.1336	58.951	42.1336	55.7897	42.1336
							4.73742	28.6658	-0.423871	24.3194	60.9955	59.0911
							-43.2913	-44.1378	-45.8719	-48.486	28.3539	-13.7006
							11.9906	-14.9027	19.7326	-10.552	25.41	-10.552
						Median	-2.37871	8.11014	-0.423871	7.62936	55.7897	33.7107
						Average	-1.63708	11.5951	6.08335	15.0714	52.6812	41.1493
						Error
Type	Site	Modern Values GLODAP (ml/l)	Criteria for discharge
CoreTop	T89-23	2.7	Outlier
CoreTop	T89-28	5.4	Outlier
CoreTop	T89-47	5.5	Outlier
CoreTop	TE89-12	5.2	Reduced Information on species
CoreTop	T89-13	5.4	Reduced Information on species
CoreTop	T89-15	5.4	Reduced Information on species
CoreTop	T89-17	5.3	Reduced Information on species
CoreTop	T89-19	5.4	Reduced Information on species
CoreTop	T89-25	5.1	Reduced Information on species
CoreTop	T89-24	5.3	recovery below 300

## Sheet: 6
This study compilation species	Name for search	From genus	(1) BFOI	(2) Kranner et al., 2022	(3) Kaiho, 1994	(4) Schmiedl et al., 2023	(5) This Study	Comment		GeoB9512-5		Species / Age (ka BP)	From genus	(1) Oxygen Preference	(2) Oxygen Preference (genus)	(2) Oxygen Preference (species)	(3) Oxygen Preference	(4) Oxygen Preference	(5) Oxygen Preference		From genus	Species / Depth (cm)	(1) BFOI	(2) Kaiho, 1994	(3) Kranner et al., 2022	(4) Schmiedl et al., 2023	(5) This Study		This Study Compilation	Benthic foraminiferal taxa	Oxygen		Schmiedl et al., 2023	Benthic foraminiferal taxa	Oxygen		Kranner et al., 2022	Benthic species	Oxygen		Kaiho, 1994	Benthic species	Oxygen
	Quinqueloculina pulchella	x	O	#N/A		#N/A	#N/A			GeoB9506-1	Adelosina	Adelosina spp.		O	#N/A	#N/A	O	O	#N/A			Amphicoryna scalaris	D		#N/A	D	#N/A			Ammomarginulina foliacea	O			Abditodentrix rhomboidalis	D			Adelosina longirostra	O			Bolivina	D
	Laticarinina pauperata		O	#N/A		O	#N/A			Core tops	Adercotryma	Adercotryma glomeratum			#N/A	#N/A	#N/A	#N/A	#N/A			Anomalina sp. 1			#N/A	#N/A	#N/A			Ammonia beccarii	O			Acostina pyramidale	S			Adelosina schreibersi	O			Cibicidoides	O
	Spirophthalmidium pusillum		O	#N/A		O	#N/A			This Study	Ammobaculites	Ammobaculites agglutinans			#N/A	#N/A	#N/A	#N/A	#N/A			Astacolus sp.	S		#N/A	S	#N/A			Ammoscalaria pseudospiralis	O			Acostina spp.	S			Adelosina sp.	O			Quinqueloculina	O
	Globulotuba sp.			#N/A		#N/A	#N/A				Ammodiscus	Ammodiscus incertus			#N/A	#N/A	#N/A	#N/A	#N/A			Astrononion sp.	S		#N/A	S	O			Ammoscalaria sp.	O			Acostinella sp.	S			Allomorphina trigonia	D			Triloculina	O
	Usbekistania charoides			#N/A		#N/A	#N/A				Ammoglobigerina	Ammoglobigerina globigeriniformis			#N/A	#N/A	#N/A	#N/A	#N/A			Bolivina cff. dilatata	D		D	D	O			Ammoscalaria tenuimargo	O			Adelosina granulocostata	O			Almaena osnabrugensis	O			Cassidulina	S
	Bolivina spp.	x	D	#N/A		D	#N/A				Ammonia	Ammonia falsobeccarii	*	S	#N/A	#N/A	S	#N/A	#N/A		*	Bolivina cff. punctata	D		#N/A	#N/A	#N/A			Bolivina cincta	O			Adelosina italica	O			Ammodiscus miocenicus	D			Fissurina	S
	Bolivina dilatata		D	D		D	O				Amphycoryna	Amphycoryna scalaris		D	#N/A	#N/A	#N/A	D	#N/A			Bolivina cff. spathulata	D		#N/A	#N/A	#N/A			Bolivina difformis	O			Adelosina laevigata	O			Ammodiscus peruvianus	D			Gyroidina	S
	Pyrgo lucernula		O	#N/A		O	#N/A				Anomalina	Anomalina sp. 1			#N/A	#N/A	#N/A	#N/A	#N/A		*	Bolivina lobata	D		#N/A	#N/A	#N/A			Bolivina dilatata	O			Adelosina longirostra	O			Ammodiscus sp.	D			Lagena	S
	Pyrgo serrata		O	#N/A		O	#N/A				Anomalinoides	Anomalinoides globulosus		O	#N/A	#N/A	#N/A	O	#N/A			Bolivina sp. 1	D		#N/A	D	#N/A			Bolivina dilitata	S			Adelosina mediterranensis	O			Ammodiscus tenuis	D			Lenticulina	S
	Earlandammina inconspicua			#N/A		#N/A	#N/A				Aschemonella	Aschemonella sp.			#N/A	#N/A	#N/A	#N/A	#N/A			Bolivina subaenariensis var. mexicana	S		#N/A	#N/A	S			Bolivina pacifica	O			Adelosina pascuanensis	O			Ammodiscus tenuissimus	D			Melonis	S
	Siphotextularia spp.	x	O	#N/A		O	#N/A				Astacolus	Astacolus albatrossi			#N/A	#N/A	#N/A	#N/A	#N/A			Bolivina alata	D		#N/A	D	#N/A			Bolivina pacifica	O			Adelosina spp.	O			Ammonia beccarii	S			Nonion	S
	Nonion spp.	x	S	#N/A		S	#N/A				Astacolus	Astacolus sp.		S	#N/A	#N/A	#N/A	S	#N/A			Bulimina aculeata	D		#N/A	D	#N/A			Bolivina pseudoplicata	O			Affinetrina spp.	O			Ammonia convexa	S			Nonionella	S
	Epistominella rugosa			#N/A		#N/A	#N/A				Astrononion	Astrononion cff. stelligerum		S	#N/A	#N/A	#N/A	S	#N/A			Bulimina buchiana	D		D	#N/A	#N/A			Bolivina striatula	O			Agglutinella robusta	O			Ammonia inflata	S			Oridorsalis	S
	Nonionella spp.	x	S	#N/A		S	#N/A				Astrononion	Astrononion sp.		S	#N/A	#N/A	#N/A	S	#N/A			Bulimina marginata	D		#N/A	D	#N/A			Bolivina tongi	O			Alabamina tenuimarginata	O			Ammonia sp.	S			Pullenia	S
	Uvigerina proboscidea			#N/A		#N/A	#N/A				Astrorhiza	Astrorhiza spp.			#N/A	#N/A	#N/A	#N/A	#N/A			Bulimina striata	S		D	S	#N/A			Bolivina variabilis	O			Alabaminella weddellensis	O			Amphicoryna badenensis	D			Trifarina	S
	Buliminella exilis			#N/A		#N/A	#N/A				Bolivina	Bolivina cff. Advena	*	D	D	#N/A	#N/A	#N/A	#N/A			Cancris auriculus	S		S	#N/A	S			Bolvina subaenariensis	S			Alliatina primitiva	S			Amphicoryna blanpiedi	D			Uvigerina	S
	Pullenia subcarinata		S	#N/A		S	#N/A				Bolivina	Bolivina cff. dilatata		D	D	#N/A	#N/A	#N/A	#N/A			Cassidulina laevigata	S		S	S	O			Bulimina alazanensis	O			Alliatinella differens	S			Amphicoryna hirsuta	D			Valvulineria	S
	Reophax agglutinatus			#N/A		#N/A	#N/A				Bolivina	Bolivina cff. punctata		D	D	#N/A	#N/A	#N/A	#N/A			Cassidulina teretis	S		#N/A	S	#N/A			Bulimina mexicana	O			Allomorphina pacifica	D			Amphicoryna retrorsa	D			Dentalina	S-D	*S:Thick test, D: thin wall
	Angulogerina angulosa			#N/A		#N/A	#N/A				Bolivina	Bolivina cff. spathulata	*	D	D	#N/A	#N/A	#N/A	#N/A			Chilostomella oolina	D		#N/A	D	#N/A			Buliminella sp.	O			Ammomassilina alveoliniformis	O			Amphistegina mammila	O			Cibicidoides havaensis	O
	Haplophragmoides sphaeriloculus			#N/A		#N/A	#N/A				Bolivina	Bolivina lobata		D	D	#N/A	#N/A	#N/A	#N/A			Cibicidoides pachyderma	O		O	#N/A	O			Cancris auriculus	S			Amphicoryna hirsuta	D			Angulogerina cooperensis	D			Cibicidoides mundulus	O
	Oolina spp.	x	S	#N/A		S	#N/A				Bolivina	Bolivina sp. 1	*	D	D	#N/A	#N/A	#N/A	#N/A			Cibicidoides robertsonianus	O		#N/A	O	#N/A			Cassidulina carinata	O			Amphicoryna hispida	D			Angulogerina esuriensis	D			Cibicidoides mundulus	O
	Trochamminopsis pusillus			#N/A		#N/A	#N/A				Bolivina	Bolivina subaenariensis var. mexicana		S	D	#N/A	#N/A	#N/A	#N/A			Cibicidoides sp.	O		O	#N/A	#N/A			Cassidulina crassa	O			Amphicoryna papillosa	D			Angulogerina globosa	D			Cibicidoides robertsonianus	O
	Deuterammina montagui			#N/A		#N/A	#N/A				Bolivina	Bolivina alata		D	D	#N/A	#N/A	D	#N/A			Cibicidoides wuellerstorfi	O		#N/A	O	#N/A			Cassidulina laevigata	O			Amphicoryna proxima	D			Anomalinoides acutus	O			Lobatula wuellerstorfi	O
	Glandulina ovula		S	S		S	#N/A				Bulimina	Bulimina aculeata		D	#N/A	S	#N/A	D	#N/A			Cornuspira carinata	O		#N/A	O	#N/A			Cassidulina subglobosa	O			Amphicoryna scalaris	D			Anomalinoides badenensis	O			Globocassidulina subglobosa	O
	Praecystammina globigeriniformis			#N/A		#N/A	#N/A				Bulimina	Bulimina buchiana		D	#N/A	#N/A	D	#N/A	#N/A			Cornuspira involvens	O		#N/A	O	#N/A			Ceratobulimina pacifica	O			Amphicoryna separans	D			Anomalinoides sp.	O			Laticarinina Pauperata	O
	Cassidulinoides tenuis			#N/A		#N/A	#N/A				Bulimina	Bulimina elegans		D	#N/A	#N/A	#N/A	D	#N/A		*	Cornuspira selseyensis	O		#N/A	#N/A	#N/A			Cibicidoides pachyderma	O			Amphicoryna spp.	D			Anomalinoides transcarpaticus	O			Pyrgo murrhina	O
	Siphotextularia caroliniana			#N/A		#N/A	#N/A				Eubuliminella	Eubuliminella exilis		D	#N/A	#N/A	D	D	#N/A			Cribroelphidium cff. williamsoni			#N/A	#N/A	#N/A			Cribrostomoides jeffreysii	O			Amphicoryna substriatula	D			Articulina articulinoides	O			Astrononion pusillum	S	B
	Epistominella pusilla			#N/A		#N/A	#N/A				Bulimina	Bulimina marginata		D	#N/A	#N/A	#N/A	D	#N/A			Cushmanina plumigera	S		#N/A	S	#N/A			Cribrostomoides sp.	O			Anomalinella rostrata	O			Articulina gibbosula	O			Bolivinita quadrilatera	S	B
	Paratrochammina challengeri			#N/A		#N/A	#N/A				Bulimina	Bulimina spp.		D	#N/A	#N/A	#N/A	D	#N/A			Cushmanina sp.			#N/A	#N/A	#N/A			Cribrostomoides subglobosum	O			Anomalinoides colligerus	O			Articulina problema	O			Bulimina striata	S	B
	Osangularia culter		O	#N/A		O	#N/A				Bulimina	Bulimina striata		S	#N/A	S	D	S	#N/A			Dentalina mutabilis			#N/A	#N/A	#N/A			Cribrostomoides triangularis	S			Anomalinoides evolutus	O			Articulina sarmatica	O			Cancris inaequalis	S	B
	Gyroidinoides soldanii			#N/A		#N/A	#N/A				Buzasina	Buzasina galeata			#N/A	#N/A	#N/A	#N/A	#N/A		*	Dentalina sp.	S		S	#N/A	#N/A			Cribrostomoides trochamminiforme	S			Anomalinoides globulosus	O			Astegerinata planorbis	O			Ceratobulimina jonesiana	S	B
	Cibicidoides bradyi			#N/A		#N/A	#N/A				Buzasina	Buzasina ringens			#N/A	#N/A	#N/A	#N/A	#N/A			Discammina compressa			#N/A	#N/A	#N/A			Cyclammina pusilla	O			Anomalinoides minimus	O			Asteriginata sp.	O			Ehrenbergina pacifica	S	B
	Astrorhiza sp.			#N/A		#N/A	#N/A				Cancris	Cancris auriculus		S	#N/A	#N/A	S	#N/A	S		*	Dorothia pseudoturris	O		#N/A	#N/A	#N/A			Eggerella arctica	O			Anomalinoides spissiformis	O			Bathysiphon filiformis	D			Eilohedra nipponica	S	B
	Reophax sp.	x	D	D		#N/A	#N/A				Cassidulina	Cassidulina laevigata		S	S	#N/A	S	S	O			Eggerella bradyi	S		#N/A	S	#N/A			Epistominella exigua	O			Anomalinoides spp.	O			Bathysiphon taurinensis	D			Favocassidulina favus	S	B
	Sigmoilopsis schlumbergeri		O	#N/A		O	#N/A				Cassidulina	Cassidulina teretis		S	S	#N/A	#N/A	S	#N/A			Eggerelloides scabrum			#N/A	#N/A	#N/A			Epistominella levicula	O			Anomalinoides cf.	O			Bitubulogenerina reticulata	D			Hoeglundina elegans	S	B
	Subreophax aduncus			#N/A		#N/A	#N/A				Ceratobulimina	Ceratobulimina contraria			#N/A	#N/A	#N/A	#N/A	#N/A			Elphidium macellum	O		O	#N/A	#N/A			Epistominella smithi	O			Anomalinulla glabrata	O			Bolivina advena	D			Rosalina columbiensis	S	B
	Textularia conica			#N/A		#N/A	#N/A				Chilostomella	Chilostomella oolina		D	#N/A	D	#N/A	D	#N/A			Epistominella exigua	O		#N/A	O	O			Foram benth_oth	O			Anomalinulla sp.	O			Bolivina aenariensiformis	D			Sphaeroidina bulloides	S	B
	Globobulimina affinis		D	D		D	#N/A				Chilostomella	Chilostomella ovoidea		D	#N/A	D	D	D	#N/A			Evolvocassidulina bradyi	D		#N/A	D	#N/A			Fursenkoina fusiformis	O			Articularia lineata	O			Bolivina alata	D			Fursenkoina apertura	S	B
	Pseudogaudryina sp.		O	#N/A		O	#N/A				Cibicidoides	Cibicidoides cicatricosus		O	O	#N/A	#N/A	O	#N/A			Favulina hexagona	S		S	S	#N/A			Gavelinopsis translucens	O			Articularia sagra	O			Bolivina antiqua	D			Tosaia hanzawai	S	B
	Rhabdammina spp.			#N/A		#N/A	#N/A				Cibicidoides	Cibicidoides grosseperforatus	*	O	O	#N/A	#N/A	#N/A	#N/A		*	Fissurina cff. claricurta	S		#N/A	#N/A	#N/A			Globobulimina glabra	O			Articulina pacifica	O			Bolivina argentea	S			Bulimina aculeata	S	C
	Cribrostomoides wiesneri			#N/A		#N/A	#N/A				Cibicidoides	Cibicidoides mundulus		O	O	O	#N/A	O	#N/A		*	Fissurina cff. laevigata	S		#N/A	#N/A	#N/A			Globobulimina hoeglundi	O			Articulina sp.	O			Bolivina beyrichi beyrichi	D			Elphidium excavatum	S	C
	Bolivina albatrossi		D	#N/A		D	#N/A				Cibicidoides	Cibicidoides pachyderma		O	O	#N/A	O	#N/A	O			Fissurina cff. staphyllearia	S		#N/A	S	#N/A			Globobulimina sp.	O			Articulina tubulosa	S			Bolivina beyrichi carinata	D			Bolivina decussata	D
	Lagena spp.	x	S	#N/A		S	#N/A				Cibicidoides	Cibicidoides robertsonianus		O	O	O	#N/A	O	#N/A			Fissurina marginata	S		#N/A	S	#N/A			Hanzawaia concentrica	O			Astacolus crepidula	S			Bolivina costata	S			Bolivina interjuncta	D
	Discanomalina vermiculata			#N/A		#N/A	#N/A				Cibicidoides	Cibicidoides sp.		O	O	#N/A	O	#N/A	#N/A			Fissurina orbignyana	S		#N/A	S	#N/A			Hanzawaia rhodiensis	O			Astacolus insolitus	S			Bolivina crenulata	D			Bolivina pacifica	D
	Psammosphaera sp.			#N/A		#N/A	#N/A				Cibicidoides	Cibicidoides sp. 1	*	O	O	#N/A	#N/A	#N/A	#N/A			Fissurina sp. 1	S		S	S	#N/A			Hanzawaia sp.	O			Astacolus spp.	S			Bolivina dilatata	D			Bolivina pusilla	D
	Brizalina subspinescens			#N/A		#N/A	#N/A				Cibicidoides	Cibicidoides sp. 2	*	O	O	#N/A	#N/A	#N/A	#N/A		*	Fissurina spinosa	S		#N/A	#N/A	#N/A			Hoeglundina elegans	O			Astacolis subcrassus	S			Bolivina elongata	D			Bolivina robusta	D
	Discammina spp.	x		#N/A		#N/A	#N/A				Cibicidoides	Cibicidoides subhaidingerii	*	O	O	#N/A	#N/A	#N/A	#N/A			Fisurina sp.	S		S	S	#N/A			Hormosina globulifera	O			Asterigerinata mamilla	O			Bolivina fastigia	D			Bolivina seminuda	D
	Cyclammina cancellata			#N/A		#N/A	#N/A				Cibicidoides	Cibicidoides wuellerstorfi		O	O	#N/A	#N/A	O	#N/A		*	Fursenkoina complanata	D		#N/A	#N/A	#N/A			Hormosina guttifera	O			Asterigerinata sp.	O			Bolivina floridanaformis	D			Bolivina spissa	D
	Miliolidae			#N/A		#N/A	#N/A				Cornuspira	Cornuspira carinata		O	#N/A	#N/A	#N/A	O	#N/A			Fursenkoina sp.	D		D	D	#N/A			Jacullela obtusa	O			Astrononion antacticum	S			Bolivina hebes	D			Bulimina exilis	D
	Psammosphaera fusca			#N/A		#N/A	#N/A				Cornuspira	Cornuspira cff. involvens	*	O	#N/A	#N/A	#N/A	#N/A	#N/A			Glandulina laevigata	S		#N/A	S	#N/A			Lagenammina difflugiformis	O			Astrononion echolsi	S			Bolivina interjuncta	S			Cassidulina tumida	D
	Phyllanthus maderaspatensis			#N/A		#N/A	#N/A				Cornuspira	Cornuspira cff. selseyensis	*	O	#N/A	#N/A	#N/A	#N/A	#N/A			Glandulina ovula	S		S	S	#N/A			Liebusella goesi	S			Astrononion novozealandicum	S			Bolivina molassica	D			Chilostomella oolina	D
	Reophax micaceus			#N/A		#N/A	#N/A				Cribroelphidium	Cribroelphidium cff. williamsoni			#N/A	#N/A	#N/A	#N/A	#N/A			Glandulina sp.	S		#N/A	S	#N/A			Marsipella elongata	O			Astrononion spp.	S			Bolivina oligocaenica	D			Chilostomella ovoidea	D
	Spirosigmoilina spp.			#N/A		#N/A	#N/A				Cushmanina	Cushmanina plumigera		S	#N/A	#N/A	#N/A	S	#N/A			Globobulimina affinis	D		D	D	#N/A			Melonis barleeanus	O			Astrononion stelligerum	S			Bolivina pacifica	S			Fursenkoina complanata	D
	Triloculina sp.	x	O	O		#N/A	#N/A				Cushmanina	Cushmanina sp.			#N/A	#N/A	#N/A	#N/A	#N/A			Globobulimina pacifica	D		S	D	#N/A			Melonis zaandamae	O			Astrononion tumidum	S			Bolivina plicata	S			Fursenkoina rotundata	D
	Elphidium macellum		O	O		#N/A	#N/A				Cyclammina	Cyclammina cancellata			#N/A	#N/A	#N/A	#N/A	#N/A			Globobulimina sp.	D		D	#N/A	O			Nonion asterizans	O			Astrononion umbilicatulum	S			Bolivina plicatella	D			Globobulimina affinis	D
	Pyrgoella sphaera		O	#N/A		O	#N/A				Cyclammina	Cyclammina trullissata			#N/A	#N/A	#N/A	#N/A	#N/A			Globobulimina turgida	D		#N/A	D	#N/A			Nouria polymorphinoides	O			Baggina indica	S			Bolivina pseudobeyrichi	D			Globobulimina auriculata	D
	Nonionella cordiformis			#N/A		#N/A	#N/A				Cystammina	Cystammina pauciloculata			#N/A	#N/A	#N/A	#N/A	#N/A			Globocassidulina sp.	S		#N/A	S	#N/A			Planulina ariminensis	S			Baggina phillippensis	S			Bolivina pygmaea	D			Globobulima pyrula	D
	Spiroloculina depressa			#N/A		#N/A	#N/A				Dentalina	Dentalina mutabilis	*	S	S-D	#N/A	#N/A	#N/A	#N/A			Grigelis pyrula	D		S	D	#N/A			Pyrgo fornasinii	O			Baggina sp.	S			Bolivina robusta	D			Gyroidina multilocula	D
	Karrerulina conversa			#N/A		#N/A	#N/A				Dentalina	Dentalina sp.		S	S-D	#N/A	S	#N/A	#N/A			Hansenisca soldanii	S		#N/A	S	#N/A			Pyrgo murrhina	O			Bifarilaminella advena	S			Bolivina sarmatica	D			Suggrunda eckisi	D
	Haplophragmoides bradyi			#N/A		#N/A	#N/A				Discammina	Discammina compressa			#N/A	#N/A	#N/A	#N/A	#N/A			Hanzawaia boueana	O		O	#N/A	#N/A			Quinqueloculina spp.	O			Bigenerina nodosaria	O			Bolivina seminuda	D
	Elphidium crispum		O	O		#N/A	#N/A				Discorbis	Discorbis spp.		O	#N/A	#N/A	#N/A	O	#N/A			Haplophragmium cff. fontinense			#N/A	#N/A	#N/A			Quinqueloculina vulgaris	O			Biloculinella cylindrica	O			Bolivina semistriata nobilis	D
	Hyperammina elongata			#N/A		#N/A	#N/A				Dorothia	Dorothia cff. pseudoturris	*	O	#N/A	#N/A	#N/A	#N/A	#N/A		*	Haplophragmoides emaciatus	D		#N/A	#N/A	#N/A			Rectuvigerina arquatensis	S			Biloculinella elongata	O			Bolivina sp.	D
	Pyrgo depressa		O	O		O	#N/A				Eggerella	Eggerella bradyi		S	#N/A	#N/A	#N/A	S	#N/A		*	Haplophragmoides latidorsatus	D		#N/A	#N/A	#N/A			Rectuvigerina phlegeri	O			Biloculinella globula	O			Bolivina spathulata	D
	Recurvoides scitulum			#N/A		#N/A	#N/A				Eggerelloides	Eggerelloides scabrum			#N/A	#N/A	#N/A	#N/A	#N/A			Haplophragmoides spp.	D		D	#N/A	#N/A			Remaneica spp.	O			Biloculinella inflata	O			Bolivina spissa	S
	Cibicidoides globulosus			#N/A		#N/A	#N/A				Ehrenbergina	Ehrenbergina trigona		S	#N/A	#N/A	#N/A	S	#N/A			Heterolepa bradyi	O		#N/A	O	#N/A			Reophax bilocularis	O			Biloculinella labiata	O			Bolivina subadvena	D
	Neoconcorbina millettii			#N/A		#N/A	#N/A				Elphidium	Elphidium cff. Articulatum			#N/A	#N/A	#N/A	#N/A	#N/A			Hoeglundina elegans	S		S	S	O			Reophax calcareus	O			Biloculinella spp.	O			Bolivina subalpina	D
	Verneuilinulla propinqua		S	#N/A		S	#N/A				Elphidium	Elphidium crispum			#N/A	#N/A	#N/A	#N/A	#N/A			Hormosina sp.			#N/A	#N/A	#N/A			Reophax fusiformis	O			Biloculinella wiesneri	O			Bolivina subspinescens	D
	Ammobaculites filiformis			#N/A		#N/A	#N/A				Elphidium	Elphidium macellum		O	#N/A	#N/A	O	#N/A	#N/A			Hyalinea balthica	S		#N/A	S	#N/A			Reophax scorpiurus	O			Bolivina alata	D			Bolivina tereta	D
	Reophax guttifer			#N/A		#N/A	#N/A				Epistominella	Epistominella exigua		O	#N/A	#N/A	#N/A	O	O			Hyalinonetrion gracillimum	S		#N/A	S	#N/A			Rhabdammina abyssorum	O			Bolivina albatrossi	D			Bolivina trunensis	D
	Ammobaculites agglutinans			#N/A		#N/A	#N/A				Eratidus	Eratidus foliaceus			#N/A	#N/A	#N/A	#N/A	#N/A			Karreriella bradyi	O		#N/A	O	#N/A			Robertinoides chapmani	O			Bolivina cistina	D			Bolivina tumida	D
	Ammolagena clavata			#N/A		#N/A	#N/A				Evolvocassidulina	Evolvocassidulina bradyi		D	#N/A	#N/A	#N/A	D	#N/A			Karreriella sp.			#N/A	#N/A	#N/A			Saccammina sp.	O			Bolivina difformis	D			Bolivina versatilis	D
	Pullenia bulloides		S	S		#N/A	#N/A				Favulina	Favulina hexagona		S	#N/A	#N/A	S	S	#N/A			Laevidentalina communis	D		D	D	#N/A			Saccorhiza ramosa	O			Bolivina dilatata	D			Bolivina vicksburgensis	D
	Cibicidoides robertsonianus		O	#N/A		O	#N/A				Fissurina	Fissurina cff. claricurta	*	S	S	#N/A	#N/A	#N/A	#N/A		*	Laevidentalina emaciata	D		#N/A	#N/A	#N/A			Sphaeroidina bulloides	O			Bolivina aff.	D			Bulimina alsatica	S
	Fissurina spp.		S	#N/A		S	#N/A				Fissurina	Fissurina cff. laevigata	*	S	S	#N/A	#N/A	#N/A	#N/A			Laevidentalina haueri	D		#N/A	D	#N/A			Suggrunda eckisi	O			Bolivina earlandi	D			Bulimina arndti	S
	Lagenammina tubulata			#N/A		#N/A	#N/A				Fissurina	Fissurina cff. Pacifica		S	S	#N/A	#N/A	S	#N/A		*	Lagena cff. Substriata	S		#N/A	#N/A	#N/A			Textularia panamensis	O			Bolivina karrerianum	D			Bulimina barbata	S
	Elphidium advenum			#N/A		#N/A	#N/A				Fissurina	Fissurina staphyllearia		S	S	#N/A	#N/A	S	#N/A			Lagena cff. sulcata	S		S	S	#N/A			Textularia pseudogramen	O			Bolivina midwayensis	D			Bulimina buchiana	D
	Hormosina guttifera		O	#N/A		#N/A	O				Fissurina	Fissurina longispina	*	S	S	#N/A	#N/A	#N/A	#N/A			Lagena hispida	S		#N/A	S	#N/A			Trifarina bradyi	O			Bolivina nitida	D			Bulimina elongata	D
	Ammodiscus incertus			#N/A		#N/A	#N/A				Fissurina	Fissurina marginata		S	S	#N/A	#N/A	S	#N/A			Lagena nebulosa	S		#N/A	S	#N/A			Trifarina elongatastriata	S			Bolivina nobilis	D			Bulimina elongata longa	D
	Cibicidoides pseudoungerianus		O	#N/A		O	#N/A				Fissurina	Fissurina orbignyana		S	S	#N/A	#N/A	S	#N/A			Lagena semistriata	S		S	S	#N/A			Trifarina fornasinii	O			Bolivina pacifica	D			Bulimina gutsulica	D
	Reophax aduncus			#N/A		#N/A	#N/A				Fissurina	Fissurina sp. 1	*	S	S	#N/A	#N/A	#N/A	#N/A			Lagena sp.	S		S	S	#N/A			Trochammina globigeriniformis	O			Bolivina persiensis	D			Bulimina mexicana	D
	Gyroidina polia		S	#N/A		S	#N/A				Fissurina	Fissurina sp. 2	*	S	S	#N/A	#N/A	#N/A	#N/A		*	Lagena sp. 1	S		#N/A	#N/A	#N/A			U. peregina	O			Bolivina pseudoplicata	D			Bulimina schischkinskayae	D
	Hanzawaia sp.		O	#N/A		#N/A	O				Fissurina	Fissurina spinosa		S	S	#N/A	#N/A	#N/A	#N/A		*	Lagena sp. 2	S		#N/A	#N/A	#N/A			Uvigerina auberiana	O			Bolivina pseudopunctata	D			Bulimina sp.	D
	Lenticulina orbicularis		S	#N/A		S	#N/A				Fissurina	Fissurina stschedrinae	*	S	S	#N/A	#N/A	#N/A	#N/A			Lagena striata	S		S	S	#N/A			Uvigerina bononiensis	O			Bolivina pygmaea	D			Bulimina striata	D
	Saccammina sphaerica			#N/A		#N/A	#N/A				Fisurina	Fisurina spp.	*	S	#N/A	#N/A	#N/A	#N/A	#N/A			Lagena sulcata	S		S	S	#N/A			Uvigerina elongata	S			Bolivina robusta	D			Bulimina subulata	D
	Rosalina globularis		O	#N/A		O	#N/A				Fursenkoina	Fursenkoina bradyi		D	#N/A	#N/A	#N/A	D	#N/A			Lagenammina arenulata			#N/A	#N/A	#N/A			Uvigerina finisterrensis	O			Bolivina spissa	D			Buliminella tenuata	D
	Globobulimina turgida		D	#N/A		D	#N/A				Fursenkoina	Fursenkoina complanata		D	#N/A	D	#N/A	#N/A	#N/A			Lenticulina cushmani	S		#N/A	S	#N/A			Uvigerina peregrina	O			Bolivina spathulata	D			Cancris auriculus	S
	Siphonaperta sp.	x	O	#N/A		O	#N/A				Fursenkoina	Fursenkoina sp.		D	#N/A	#N/A	D	#N/A	#N/A		*	Lenticulina cff. denticulifera	S		#N/A	#N/A	#N/A			Uvigerina pygmaea	S			Bolivina spp.	D			Cancris baggi	S
	Uvigerina pygmaea		S	#N/A		S	S				Gaudryina	Gaudryina spp.		O	#N/A	#N/A	#N/A	O	#N/A		*	Lenticulina cff. thalmani	S		#N/A	#N/A	#N/A			Uvigerina spp.	S			Bolivina striatula	D			Cancris carmenensis	S
	Ammoscalaria tenuimargo			#N/A		#N/A	O				Glandulina	Glandulina laevigata		S	#N/A	#N/A	#N/A	S	#N/A			Lenticulina gibba	S		#N/A	S	#N/A			Valvulina conica	O			Bolivina subreticulata	D			Cancris indicus	S
	Hoeglundina elegans		S	S		S	O				Glandulina	Glandulina ovula		S	#N/A	#N/A	S	S	#N/A			Lenticulina iota	S		#N/A	S	#N/A			Valvulineria laevigata	O			Bolivina subspathulata	D			Cassidelina sp.	S
	Dorothia rudis			#N/A		#N/A	#N/A				Glandulina	Glandulina sp.		S	#N/A	#N/A	#N/A	#N/A	#N/A			Lenticulina orbicularis	S		#N/A	S	#N/A							Bolivina subspinescens	D			Cassidulina carinata	S
	Pullenia quinqueloba		S	S		#N/A	#N/A				Globobulimina	Globobulimina affinis		D	#N/A	D	D	D	#N/A			Lenticulina sp.	S		S	S	#N/A							Bolivina thalmanni	D			Cassidulina laevigata	S
	Amphicoryna scalaris		D	#N/A		D	#N/A				Globobulimina	Globobulimina pacifica		D	#N/A	#N/A	S	D	#N/A			Lobatula lobatula	O		O	#N/A	#N/A							Bolivina tongi	D			Cassidulina oblonga	S
	Epistominella smithi		O	S		#N/A	O				Globobulimina	Globobulimina sp.		D	#N/A	#N/A	D	#N/A	O			Marginulina sp.	S		#N/A	S	#N/A							Bolivina variabilis	D			Cassidulina subglobosa	D
	Globocassidulina subglobosa		S	#N/A		S	#N/A				Globobulimina	Globobulimina turgida		D	#N/A	#N/A	#N/A	D	#N/A			Martinottiella communis	O		#N/A	O	#N/A							Bolivina aff.	D			Ceratobulimina pacifica	S
	Ehrenbergina undulata			#N/A		#N/A	#N/A				Globocassidulina	Globocassidulina subglobosa		S	#N/A	O	#N/A	S	#N/A			Melonis barleeanus	S		S	S	O							Bolivinella seminuda	D			Chilostomella czizeki	D
	Reophax dentaliniformis			#N/A		#N/A	#N/A				Globocassidulina	Globocassidulina sp.		S	#N/A	#N/A	#N/A	#N/A	#N/A			Miliolinella cff. circularis	O		#N/A	O	#N/A							Bolivinella aff.	D			Chilostomella ovoidea	D
	Chilostomella ovoidea		D	D		D	#N/A				Glomospira	Glomospira charoides			#N/A	#N/A	#N/A	#N/A	#N/A		*	Miliolinella valvularis	O		#N/A	#N/A	#N/A							Bolivinella translucens	D			Chilostomella sp.	D
	Cribrostomoides sp.		O	S		#N/A	O				Grigelis	Grigelis pyrula		D	#N/A	#N/A	S	D	#N/A			Neolenticulina variabilis	S		#N/A	S	#N/A							Bolivinita pseudothalmanni	D			Cibicides marialana gigas	O
	Eggerella scabra			#N/A		#N/A	#N/A				Gyroidina	Gyroidina sp. 1		S	S	#N/A	#N/A	#N/A	#N/A		*	Dentalina vertebralis	S		#N/A	#N/A	#N/A							Bolivinita quadrilatera	D			Cibicides mediocris	O
	Planulina ariminensis		O	#N/A		O	S				Gyroidina	Gyroidina spp.		S	S	#N/A	#N/A	S	#N/A		*	Nonion fabum	S		#N/A	S	#N/A							Bolivinita sp.	D			Cibicides robertsonianus	O
	Melonis barleeanus			#N/A		#N/A	O				Hansenisca	Hansenisca soldanii		S	#N/A	#N/A	#N/A	S	#N/A			Nonionella turgida s.s.	D		#N/A	D	#N/A							Buccella frigida	S			Cibicidoides austriacus	O
	Bulimina aculeata		D	#N/A		D	#N/A				Hanzawaia	Hanzawaia boueana		O	#N/A	#N/A	O	#N/A	#N/A			Nonionella turgida/pulchella	D		#N/A	D	#N/A							Bulimina aculeata	D			Cibicidoides lopjanicus	O
	Bulimina costata		D	#N/A		D	#N/A				Haplophragmium	Haplophragmium cff. fontinense	*	O	#N/A	#N/A	#N/A	#N/A	#N/A			Nonionina sp.			#N/A	#N/A	#N/A							Bulimina alazanensis	S			Cibicidoides pachyderma	O
	Eggerella bradyi		S	#N/A		S	#N/A				Haplophragmoides	Haplophragmoides emaciatus		D	#N/A	#N/A	#N/A	#N/A	#N/A			Oolina cff. globosa	S		#N/A	S	#N/A							Bulimina arabiensis	D			Cibicidoides praelopjanicus	O
	Trochammina sp.			#N/A		#N/A	#N/A				Haplophragmoides	Haplophragmoides latidorsatus		D	#N/A	#N/A	#N/A	#N/A	#N/A			Oridorsalis umbonatus	S		S	S	#N/A							Bulimina biserialis	D			Cibicidoides sp.	O
	Crithionina sp.			#N/A		#N/A	#N/A				Haplophragmoides	Haplophragmoides spp.		D	#N/A	#N/A	#N/A	#N/A	#N/A			Osangularia culter	O		#N/A	O	#N/A							Bulimina costata	D			Cibicidoides tenellus	O
	Recurvoides contortus			#N/A		#N/A	#N/A				Heterolepa	Heterolepa bradyi		O	#N/A	#N/A	#N/A	O	#N/A			Planularia magnifica	O		#N/A	O	#N/A							Bulimina elegans	D			Cibicidoides ungerianus	O
	Cribrostomoides triangularis		S	#N/A		#N/A	S				Hoeglundina	Hoeglundina elegans		S	#N/A	S	S	S	O			Planulina ariminensis	O		#N/A	O	S							Bulimina elongata	D			Cibicidoides ungerianus filicostatus	O
	Gyroidinoides perlucida			#N/A		#N/A	#N/A				Hormosina	Hormosina bacillaris			#N/A	#N/A	#N/A	#N/A	#N/A			Procerolagena distoma			#N/A	#N/A	#N/A							Bulimina gibba	D			Cibicidoides wuellersdorfi	O
	Gyroidina umbonata		S	#N/A		S	#N/A				Hormosina	Hormosina globulifera		O	#N/A	#N/A	#N/A	#N/A	O			Pseudonodosaria sp.	S		S	S	#N/A							Bulimina jarvisi	D			Coryphostoma sp.	O
	Bulimina striata		S	D		S	#N/A				Hormosina	Hormosina sp.			#N/A	#N/A	#N/A	#N/A	#N/A			Pseudopyrgo millettii			#N/A	#N/A	#N/A							Bulimina marginata	D			Cribrostomoides columbiensis moravica	S
	Fursenkoina mexicana			#N/A		#N/A	#N/A				Hyalinea	Hyalinea balthica		S	#N/A	#N/A	#N/A	S	#N/A			Pullenia bulloides	S		S	S	#N/A							Bulimina mexicana	S			Cribrostomoides sp.	S
	Cibicidoides kullenbergi			#N/A		#N/A	#N/A				Hyalinonetrion	Hyalinonetrion gracillimum		S	#N/A	#N/A	#N/A	S	#N/A			Pullenia quinqueloba	S		S	S	#N/A							Bulimina miolaevis	D			Cribrostomoides subglobosus	S
	Valvulina conica		O	#N/A		#N/A	O				Karreriella	Karreriella bradyi		O	#N/A	#N/A	#N/A	O	#N/A		*	Pyrgo cff. subsphaerica	O		#N/A	#N/A	#N/A							Bulimina semicostata	S			Cycloforina badenensis	O
	Trochammina globigeriniformis		O	#N/A		#N/A	O				Karreriella	Karreriella siphonella			#N/A	#N/A	#N/A	#N/A	#N/A		*	Pyrgo cff. symplex	O		#N/A	#N/A	#N/A							Bulimina spp.	D			Cycloforina contorta	O
	Buliminella sp.	x	O	#N/A		D	O				Karreriella	Karreriella sp.		O	#N/A	#N/A	#N/A	#N/A	#N/A			Pyrgo comata	O		#N/A	O	#N/A							Bulimina striata	S			Cycloforina fluviata	O
	Trochammina advena			#N/A		#N/A	#N/A				Laevidentalina	Laevidentalina communis		D	#N/A	#N/A	D	D	#N/A			Pyrgo depressa	O		O	O	#N/A							Bulimina subornata	D			Cycloforina karreri ovata	O
	Bulimina gibba		D	#N/A		D	#N/A				Laevidentalina	Laevidentalina emaciata		D	#N/A	#N/A	#N/A	#N/A	#N/A			Pyrgo elongata	O		#N/A	O	#N/A							Buliminella elegantissima	D			Cycloforina nussdorfensis	O
	Bolivina tongi		D	#N/A		D	O				Laevidentalina	Laevidentalina haueri		D	#N/A	#N/A	#N/A	D	#N/A		*	Pyrgo sp.	O		#N/A	O	#N/A							Buliminella sp.	D			Cycloforina sp.	O
	Saccammina sp.	x	O	#N/A		#N/A	O				Lagena	Lagena steligera	*	S	S	#N/A	#N/A	#N/A	#N/A		*	Pyrgo sp. 1	O		#N/A	#N/A	#N/A							Buliminoides williamsoniana	D			Dendritina haueri	D
	Reophax pilulifer		D	D		#N/A	#N/A				Lagena	Lagena substriata	*	S	S	#N/A	#N/A	#N/A	#N/A			Pyrgo williamsoni	O		#N/A	O	#N/A							Cancris auricula	S			Dentalina beyrichana	D
	Bolivina compacta			#N/A		#N/A	#N/A				Lagena	Lagena sulcata		S	S	#N/A	S	S	#N/A			Pyrgoella sphaera	O		#N/A	O	#N/A							Cancris carinatus	S			Dentalina sp.	S
	Ammomarginulina foliacea		O	#N/A		#N/A	O				Lagena	Lagena hispida		S	S	#N/A	#N/A	S	#N/A		*	Quinqueloculina cff. suborbicularis	O		#N/A	#N/A	#N/A							Cancris indicus	S			Dimorphina akneriana	S
	Nouria polymorphinoides		O	#N/A		#N/A	O				Lagena	Lagena nebulosa		S	S	#N/A	#N/A	S	#N/A		*	Quinqueloculina laevigata	O		#N/A	#N/A	#N/A							Cancris oblongus	S			Dogielina sarmatica	O
	Cribrostomoides trochamminiforme		S	#N/A		#N/A	S				Lagena	Lagena semistriata		S	S	#N/A	S	S	#N/A			Quinqueloculina seminulum	O		#N/A	O	#N/A							Cassidulina carinata	S			Eggerella sp.	S
	Cyclammina pusilla		O	#N/A		#N/A	O				Lagena	Lagena sp.		S	S	#N/A	S	#N/A	#N/A		*	Quinqueloculina sp. 1	O		#N/A	#N/A	#N/A							Cassidulina laevigata	S			Ehrenbergina pacifica	S
	Marsipella elongata		O	#N/A		#N/A	O				Lagena	Lagena sp. 1	*	S	S	#N/A	#N/A	#N/A	#N/A		*	Quinqueloculina sp. 2	O		#N/A	#N/A	#N/A							Cassidulina neoteretis	S			Ehrenbergina sp.	S
	Reophax calcareus		O	#N/A		#N/A	O				Lagena	Lagena sp. 2	*	S	S	#N/A	#N/A	#N/A	#N/A			Rectuvigerina arquatensis	S		#N/A	#N/A	S							Cassidulina oblonga	S			Elphidiella cryptostoma	S
	Textularia sagittula		O	#N/A		O	#N/A				Lagena	Lagena striata		S	S	#N/A	S	S	#N/A		*	Reophax cff. dentaliformis	D		#N/A	#N/A	#N/A							Cassidulina obtusa	S			Elphidiella heteropora	S
	Suggrunda eckisi		O	D		#N/A	O				Lagena	Lagena sulcata		S	S	#N/A	S	S	#N/A			Robertinoides bradyi	S		#N/A	S	#N/A							Cassidulina reniforme	S			Elphidiella minuta	S
	Trifarina bradyi		S	#N/A		S	O				Lagenammina	Lagenammina arenulata		O	#N/A	#N/A	#N/A	#N/A	#N/A			Rutherfordoides rotundatus			#N/A	#N/A	#N/A							Cassidelina spinescens	S			Elphidiella semiincisa	S
	Quinqueloculina spp.		O	#N/A		O	O				Lagenammina	Lagenammina cff. difflugiformis		O	#N/A	#N/A	#N/A	#N/A	O			Saracenaria cff. italica	S		#N/A	S	#N/A							Cassidulina spp.	S			Elphidiella subcarinata	S
	Remaneica spp.		O	#N/A		#N/A	O				Lagenammina	Lagenammina sp. 1			#N/A	#N/A	#N/A	#N/A	#N/A			Saracenaria sp.	S		#N/A	S	#N/A							Cassidulina teretis	S			Elphidiella subnodosa minor	S
	Bulimina alazanensis		S	#N/A		S	O				Lagenammina	Lagenammina sp.			#N/A	#N/A	#N/A	#N/A	#N/A			Sigmoilopsis schlumbergeri	O		#N/A	O	#N/A							Cassidulinoides mexicana	D			Elphidium aculeatum	O
	Cibicidoides wuellerstorfi		O	#N/A		O	#N/A				Lagenosolenia	Lagenosolenia cff. pacifica			#N/A	#N/A	#N/A	#N/A	#N/A			Sphaeroidina bulloides	S		S	S	O							Cassidulinoides parkerianus	S			Elphidium crispum	O
	Planorbulina mediterranensis			#N/A		#N/A	#N/A				Laticarinina	Laticarinina pauperata		O	#N/A	O	#N/A	O	#N/A			Spiroloculina depressa	O		#N/A	O	#N/A							Cassidulinoides porrecta	S			Elphidium fichtelianum	O
	Rhabdammina abyssorum		O	#N/A		#N/A	O				Lenticulina	Lenticulina cushmani		S	S	#N/A	#N/A	S	#N/A			Spiroloculina rotunda	O		#N/A	O	#N/A							Cassidulinoides spp.	D			Elphidium grilli	O
	Bolvina subaenariensis		S	#N/A		#N/A	S				Lenticulina	Lenticulina cff. denticulifera		S	S	#N/A	#N/A	#N/A	#N/A			Spiroplectinella wrighti	O		#N/A	O	#N/A							Ceratobulimina pacifica	S			Elphidium hauerinum	O
	Uvigerina elongata		S	#N/A		#N/A	S				Lenticulina	Lenticulina thalmani	*	S	S	#N/A	#N/A	#N/A	#N/A			Spirosigmoilina tenuis	O		#N/A	O	#N/A							Ceratocancris scaber	S			Elphidium josephinum	O
	Robertinoides chapmani		S	#N/A		S	O				Lenticulina	Lenticulina gibba		S	S	#N/A	#N/A	S	#N/A			Textularia sp.	O		O	#N/A	#N/A							Challengerella bradyi	O			Elphidium joukovi	O
	Pyrgo murrhina		O	#N/A		O	O				Lenticulina	Lenticulina iota		S	S	#N/A	#N/A	S	#N/A			Trifarina angulosa	S		#N/A	S	#N/A							Chilostomella mediterranensis	D			Elphidium karpaticum	O
	Trifarina elongatastriata		S	#N/A		#N/A	S				Lenticulina	Lenticulina orbicularis	*	S	S	#N/A	#N/A	#N/A	#N/A			Trifarina sp.			#N/A	#N/A	#N/A							Chilostomella oolina	D			Elphidium macellum	O
	Cassidulina carinata		S	S		S	O				Lenticulina	Lenticulina sp.		S	S	#N/A	S	#N/A	#N/A		*	Triloculina insignis	O		#N/A	#N/A	#N/A							Chilostomella ovoidea	D			Elphidium reginum	O
	Bulimina subulata		D	D		#N/A	#N/A				Lingulina	Lingulina carinata			#N/A	#N/A	#N/A	#N/A	#N/A			Triloculina sp.	O		O	#N/A	#N/A							Chilostomella spp.	D			Elphidium rugosum	O
	Quinqueloculina vulgaris		O	#N/A		O	O				Lobatula	Lobatula lobatula		O	#N/A	#N/A	O	#N/A	#N/A			Triloculina tricarinata	O		#N/A	O	#N/A							Chrysalidinella dimorpha	S			Elphidium sp.	O
	Bulimina subacuminata			#N/A		#N/A	#N/A				Marginulina	Marginulina sp.		S	#N/A	#N/A	#N/A	#N/A	#N/A			Triloculina trigonula	O		#N/A	O	#N/A							Cibicides fletscheri	O			Epistominella obesa	S
	Hanzawaia concentrica		O	#N/A		#N/A	O				Martinottiella	Martinottiella communis		O	#N/A	#N/A	#N/A	O	#N/A			Uvigerina hispida	S		S	S	#N/A							Cibicides mabahethi	O			Epistominella pacifica	S
	Globobulimina glabra		O	#N/A		#N/A	O				Melonis	Melonis barleeanus		S	S	#N/A	#N/A	#N/A	O			Uvigerina mediterranea	S		#N/A	S	#N/A							Cibicides mollis	O			Epistominella smithi	S
	Gavelinopsis praegeri		O	#N/A		O	#N/A				Melonis	Melonis pompilioides		S	S	#N/A	#N/A	S	#N/A			Uvigerina peregrina	S		S	S	O							Cibicides ornatus	O			Eponides repandus	O
	Bolivina difformis		D	#N/A		D	O				Melonis	Melonis sp. 1		S	S	#N/A	#N/A	#N/A	#N/A			Siphouvigerina proboscidea	S		#N/A	S	#N/A							Cibicides pachyderma	O			Eponides sp.	O
	Reophax fusiformis			#N/A		#N/A	O				Miliolinella	Miliolinella cff. circularis		O	#N/A	#N/A	#N/A	#N/A	#N/A			Uvigerina sp.	S		S	S	S							Cibicides spp.	O			Escornebovina orthorapha	D
	Oridorsalis umbonatus		S	S		S	#N/A				Miliolinella	Miliolinella valvularis		O	#N/A	#N/A	#N/A	#N/A	#N/A			Vaginulina spinigera			#N/A	#N/A	#N/A							Cibicides tenuimargo	O			Escornebovina trochiformis	D
	Uvigerina peregina		O	#N/A		#N/A	#N/A				Neolenticulina	Neolenticulina variabilis		S	#N/A	#N/A	#N/A	S	#N/A			Vaginulina spp.	S		#N/A	S	#N/A							Cibicidoides cicatricosus	O			Eubuliminella exilis	D
	Jacullela obtusa		O	#N/A		#N/A	O				Nodellum	Nodellum membranaceum			#N/A	#N/A	#N/A	#N/A	#N/A			Valvulineria bradyana	S		#N/A	S	#N/A							Cibicidoides dispars	O			Eubuliminella subfusiformis	S
	Bolivina pacifica		D	S		D	O				Dentalina	Dentalina vertabralis	*	S	S-D	#N/A	#N/A	#N/A	#N/A			Virgulina subquamosa			#N/A	#N/A	#N/A							Cibicidoides floridanus	O			Euloxostomum pseudobeyrichii	D
	Valvulineria laevigata		O	#N/A		#N/A	O				Nonion	Nonion cff. polystomum	*	S	S	#N/A	#N/A	#N/A	#N/A															Cibicidoides cf.	O			Favulina hexagona	S
	Ammoscalaria sp.	x	O	#N/A		#N/A	O				Nonion	Nonion cff. victoriense	*	S	S	#N/A	#N/A	#N/A	#N/A															Cibicidoides mundulus	O			Favulina scalariformis	S
	Bolivina pacifica		D	S		D	O				Nonion	Nonion fabum		S	S	#N/A	#N/A	#N/A	#N/A															Cibicidoides pseudoungerianus	O			Fissurina linguata	S
	Ammoscalaria pseudospiralis		O	#N/A		#N/A	O				Nonionella	Nonionella turgida s.s.		D	S	#N/A	#N/A	#N/A	#N/A															Cibicidoides robertsonianus	O			Fissurina modesta	S
	Lagenammina difflugiformis		O	#N/A		#N/A	O				Nonionella	Nonionella turgida/pulchella		D	S	#N/A	#N/A	#N/A	#N/A															Cibicidoides spp.	O			Fissurina saccula	S
	Cibicides lobatulus			#N/A		#N/A	#N/A				Nonionina	Nonionina sp.		O	#N/A	#N/A	#N/A	#N/A	#N/A															Cibicidoides subhaidingerii	O			Fissurina sp.	S
	Melonis zaandamae		S	#N/A		S	O				Oolina	Oolina cff. globosa		S	#N/A	#N/A	#N/A	#N/A	#N/A															Cibicides tabaensis	O			Fursenkoina acuta	D
	Hormosina globulifera		O	#N/A		#N/A	O				Oolina	Oolina seminuda	*	O	#N/A	#N/A	#N/A	S	#N/A															Cibicidoides wuellerstorfi	O			Fursenkoina cornuta	S
	Cribrostomoides jeffreysii		O	#N/A		#N/A	O				Oridorsalis	Oridorsalis umbonatus		S	S	#N/A	S	S	#N/A															Clavulina angularis	S			Fursenkoina halkyardi	D
	Cribrostomoides subglobosum		O	#N/A		#N/A	O				Osangularia	Osangularia culter		O	#N/A	#N/A	#N/A	O	#N/A															Clavulina humilis	S			Fursenkoina muntsoni	D
	Ceratobulimina pacifica		O	#N/A		S	O				Planorbulina	Planorbulina spp.			#N/A	#N/A	#N/A	#N/A	#N/A															Cornuloculina inconstans	O			Fursenkoina sp.	D
	Pyrgo fornasinii		O	#N/A		#N/A	O				Planularia	Planularia magnifica		O	#N/A	#N/A	#N/A	O	#N/A															Cornuspira carinata	O			Gaudryinopsis beregoviensis	S
	Sphaeroidina bulloides		S	S		S	O				Planulina	Planulina ariminensis		O	#N/A	#N/A	#N/A	O	S															Cornuspira foliacea	O			Glabratella neumannae	O
	Reophax bilocularis		O	#N/A		#N/A	O				Pleurostomella	Pleurostomella spp.		S	#N/A	#N/A	#N/A	S	#N/A															Cornuspira involvens	O			Glabratella sp.	O
	Reophax scorpiurus		D	D		#N/A	O				Procerolagena	Procerolagena distoma		O	#N/A	#N/A	#N/A	#N/A	#N/A															Cornuspira planorbis	O			Glandulina ovula	S
	Cibicidoides pachyderma		O	O		#N/A	O				Pseudonodosaria	Pseudonodosaria sp.		S	#N/A	#N/A	S	#N/A	#N/A															Cornuspira spp.	O			Globobulimina affinis	D
	Uvigerina auberiana		S	#N/A		S	O				Pseudopyrgo	Pseudopyrgo millettii		O	#N/A	#N/A	#N/A	#N/A	#N/A															Cornuspiroides primitivus	O			Globobulimina auriculata	D
	Trifarina angulosa		S	#N/A		S	#N/A				Pullenia	Pullenia bulloides		S	S	#N/A	S	S	#N/A															Cornuspiroides sp.	O			Globobulimina pacifica	S
	Bolivina cincta			#N/A		#N/A	O				Pullenia	Pullenia quinqueloba		S	S	#N/A	S	S	#N/A															Cribrobigenerina textularioidea	O			Globobulimina pupoides	S
	Bolivina striatula		D	#N/A		D	O				Pyrgo	Pyrgo cff. subsphaerica	*	O	#N/A	#N/A	#N/A	#N/A	#N/A															Cribromiliolinella sp.	O			Globobulimina pyrula	D
	Bolivina dilatata		D	D		D	O				Pyrgo	Pyrgo cff. symplex	*	O	#N/A	#N/A	#N/A	#N/A	#N/A															Cruciloculina sp.	O			Globobulimina sp.	D
	Eggerella arctica		O	#N/A		#N/A	O				Pyrgo	Pyrgo comata		O	#N/A	#N/A	#N/A	O	#N/A															Cushmanina feildeniana	S			Globobulimina spinifera	D
	Textularia panamensis		O	#N/A		#N/A	O				Pyrgo	Pyrgo depressa		O	#N/A	#N/A	O	O	#N/A															Cushmanina plumigera	S			Globocassidulina crassa	O
	Globobulimina hoeglundi		O	#N/A		#N/A	O				Pyrgo	Pyrgo elongata		O	#N/A	#N/A	#N/A	O	#N/A															Cushmanina stelligera	S			Globocassidulina globosa	O
	Fursenkoina fusiformis		D	#N/A		D	O				Pyrgo	Pyrgo murrhina	*	O	#N/A	#N/A	#N/A	#N/A	#N/A															Cushmanina striatopuctata	S			Globocassidulina jamesoni	O
	Globobulimina sp.	x	O	D		#N/A	O				Pyrgo	Pyrgo serrata		O	#N/A	#N/A	#N/A	O	#N/A															Cycloforina collumnosa	O			Globocassidulina oblonga	S
	Uvigerina spp.	x	S	#N/A		S	S				Pyrgo	Pyrgo sp.	*	O	#N/A	#N/A	#N/A	#N/A	#N/A															Cycloforina granulocostata	O			Globulina gibba	O
	Cribrostomoides triangularis		S	#N/A		#N/A	S				Pyrgo	Pyrgo sp. 1	*	O	#N/A	#N/A	#N/A	#N/A	#N/A															Cycloforina quinquecarinata	O			Globulina granulosa	O
	Bolivina pseudoplicata		D	#N/A		D	O				Pyrgo	Pyrgo williamsoni		O	#N/A	#N/A	#N/A	O	#N/A															Cycloforina spp.	O			Globulina minuta	O
	Cassidulina subglobosa		O	D		#N/A	O				Pyrgoella	Pyrgoella sphaera		O	#N/A	#N/A	#N/A	O	#N/A															Cyclogyra planorbis	O			Globulina spinosa	O
	Rectuvigerina phlegeri		S	#N/A		S	O				Quinqueloculina	Quinqueloculina cff. suborbicularis	*	O	O	#N/A	#N/A	#N/A	#N/A															Cylindroclavulina bradyi	S			Grigelis pyrula	S
	Bolivina dilitata		S	#N/A		#N/A	S				Quinqueloculina	Quinqueloculina laevigata	*	O	O	#N/A	#N/A	#N/A	#N/A															Dentalina albatrossi	S			Grigelis sp.	S
	Ammonia beccarii			S		#N/A	O	*Potential missidentification, A. beccari is a shallow species			Quinqueloculina	Quinqueloculina seminulum		O	O	#N/A	#N/A	O	#N/A															Dentalina catenulata	S			Guttulina austriaca	S
	Gavelinopsis translucens		O	#N/A		O	O				Quinqueloculina	Quinqueloculina sp. 1	*	O	O	#N/A	#N/A	#N/A	#N/A															Dentalina cuvieri	S			Guttulina communis	S
	Epistominella levicula		O	#N/A		#N/A	O				Quinqueloculina	Quinqueloculina sp. 2	*	O	O	#N/A	#N/A	#N/A	#N/A															Dentalina flintii	S			Guttulina frankei	S
	Liebusella goesi		S	#N/A		#N/A	S				Quinqueloculina	Quinqueloculina sp. 3	*	O	O	#N/A	#N/A	#N/A	#N/A															Dentalina ittai	S			Guttulina praelonga	S
	Cassidulina laevigata		S	S		S	O				Rectuvigerina	Rectuvigerina arquatensis		S	#N/A	#N/A	#N/A	#N/A	S															Dentalina pauperata	S			Guttulina sp.	S
	Bolivina variabilis		D	#N/A		D	O				Recurvoides	Recurvoides turbinatus			#N/A	#N/A	#N/A	#N/A	#N/A															Dentalina spp.	S			Gyroidina brockerti	S
	Hanzawaia rhodiensis		O	#N/A		#N/A	O				Reophax	Reophax cff. dentaliformis	*	D	#N/A	#N/A	#N/A	#N/A	#N/A															Dentalina subrotunda	S			Gyroidina constans	S
	Rectuvigerina arquatensis		S	#N/A		#N/A	S	*Potential synonym R. elongatastriata			Reophax	Reophax sp.		D	#N/A	#N/A	D	#N/A	#N/A															Dimorphina cf.	S			Gyroidina eggeri	S
	Uvigerina finisterrensis		O	#N/A		#N/A	O				Rhabdammina	Rhabdammina sp.		O	#N/A	#N/A	O	#N/A	#N/A															Discanomalina coronata	O			Gyroidinoides broeckhiana	S
	Hoeglundina elegans		S	S		S	O				Rhizammina	Rhizammina algaeformis			#N/A	#N/A	#N/A	#N/A	#N/A															Discanomalina semipunctata	O			Gyroidinoides neosoldanii	S
	Cassidulina crassa		O	#N/A		#N/A	O				Rhizammina	Rhizammina spp.			#N/A	#N/A	#N/A	#N/A	#N/A															Discopulvinulina sp.	O			Gyroidinoides octocamerata	S
	Textularia pseudogramen		O	#N/A		O	O				Robertinoides	Robertinoides bradyi		S	#N/A	#N/A	#N/A	S	#N/A															Discorbina candeina	O			Gyroidinoides orbicularis	S
	Bulimina mexicana		S	D		S	O				Rutherfordoides	Rutherfordoides rotundatus	*	O	#N/A	#N/A	#N/A	#N/A	#N/A															Discorbina sp.	O			Gyroidinoides orbicularis	S
	Uvigerina peregrina		S	S		S	O				Saccammina	Saccammina sp.		O	#N/A	#N/A	#N/A	#N/A	O															Discorbina saulcyi	O			Gyroidinoides parvus	S
	Uvigerina bononiensis		O	#N/A		#N/A	O				Saccammina	Saccammina sphaerica	*	O	#N/A	#N/A	#N/A	#N/A	#N/A															Discorbinella bertheloti	O			Gyroidinoides sp.	S
	Epistominella exigua		O	#N/A		O	O				Saccorhiza	Saccorhiza spp.			#N/A	#N/A	#N/A	#N/A	#N/A															Discorbinella spp.	O			Gyroidinoides vicksburgensis	S
	Saccorhiza ramosa		O	#N/A		#N/A	O				Saracenaria	Saracenaria cff. italica		S	#N/A	#N/A	#N/A	S	#N/A															Discorbinella subbertheloti	O			Hansensica soldanii	S
	Nonion asterizans		S	S		S	O				Saracenaria	Saracenaria italica		S	#N/A	#N/A	#N/A	S	#N/A															Discorbinoides sp.	O			Hanzawaia boueana	O
	Trifarina fornasinii		O	#N/A		#N/A	O				Saracenaria	Saracenaria sp.		S	#N/A	#N/A	#N/A	#N/A	#N/A															Discorbis spp.	O			Hanzawaia laurisae	O
	Cancris auriculus		S	S		S	S				Sigmoilopsis	Sigmoilopsis schlumbergeri		O	#N/A	#N/A	#N/A	O	#N/A															Discorbis subvilardeboanus	O			Haplophragmoides canariensiformis	D
											Siphonina	Siphonina cff. Reticulata		S	#N/A	#N/A	S	#N/A	#N/A															Discorbis vilardeboanus	O			Haplophragmoides carinatus	D
											Sphaeroidina	Sphaeroidina bulloides		S	#N/A	S	S	S	O															Discorbis williamsoni	O			Haplophragmoides sp.	D
											Spiroloculina	Spiroloculina depressa		O	#N/A	#N/A	#N/A	O	#N/A															Dorothia bradyana	O			Haplophragmoides vasiceki	D
											Spiroloculina	Spiroloculina rotunda		O	#N/A	#N/A	#N/A	O	#N/A															Dorothia goesii	O			Hauerina compressa	O
											Spiroplectinella	Spiroplectinella wrighti		O	#N/A	#N/A	#N/A	O	#N/A															Dorothia pseudofiliformis	O			Haynesina sp.	O
											Spirosigmoilina	Spirosigmoilina tenuis		O	#N/A	#N/A	#N/A	O	#N/A															Dorothia sp.	O			Hemirobulina hantkeni	O
											Subreophax	Subreophax aduncus			#N/A	#N/A	#N/A	#N/A	#N/A															Eggerella bradyi	S			Hemirobulina irregularis	O
											Textularia	Textularia cff. Turris			#N/A	#N/A	#N/A	#N/A	#N/A															Eggerella spp.	S			Hemirobulina pediformis	O
											Textularia	Textularia hystrix			#N/A	#N/A	#N/A	#N/A	#N/A															Ehrenbergina bradyi	S			Hemirobulina similis	O
											Textularia	Textularia sp.		O	#N/A	#N/A	O	#N/A	#N/A															Ehrenbergina carinata	S			Hemirobulina splendens	O
											Trifarina	Trifarina angulosa		S	S	#N/A	#N/A	S	#N/A															Ehrenbergina glabra	S			Heterolepa costata	O
											Trifarina	Trifarina angulosa (large)		S	S	#N/A	#N/A	#N/A	#N/A															Ehrenbergina hystrix	S			Heterolepa dutemplei	O
											Trifarina	Trifarina sp.		O	S	#N/A	#N/A	#N/A	#N/A															Ehrenbergina pacifica	S			Hoeglundina elegans	S
											Triloculina	Triloculina insignis	*	O	O	#N/A	#N/A	#N/A	#N/A															Ehrenbergina pupa	S			Hofkeruva crassicostata	S
											Triloculina	Triloculina sp.		O	O	#N/A	O	#N/A	#N/A															Ehrenbergina serrata	S			Homalohedra collaripolygonata	S
											Triloculina	Triloculina tricarinata		O	O	#N/A	#N/A	O	#N/A															Ehrenbergina sp.	S			Homalohedra elegantissima	S
											Triloculina	Triloculina trigonula		O	O	#N/A	#N/A	O	#N/A															Ehrenbergina trigona	S			Hyalinonetrion clavatum	S
											Uvigerina	Uvigerina cff. Tenuistriata	*	S	S	#N/A	#N/A	#N/A	#N/A															Ellipsoglandulina labiata	S			Karreriella chilostoma	D
											Uvigerina	Uvigerina hispida		S	S	#N/A	S	S	#N/A															Ellipsoglandulina sp.	S			Karreriella siphonella exilis	D
											Uvigerina	Uvigerina mediterranea		S	S	#N/A	#N/A	S	#N/A															Eoeponidella sp.	O			Karrerulina sp.	D
											Uvigerina	Uvigerina peregrina		S	S	#N/A	S	S	O															Epistominella arctica	O			Laevidentalina badenensis	D
											Siphouvigerina	Siphouvigerina proboscidea		S	#N/A	#N/A	#N/A	S	#N/A															Epistominella exigua	O			Laevidentalina boueana	D
											Uvigerina	Uvigerina sp.		S	S	#N/A	S	#N/A	#N/A															Epistominella vitrea	O			Laevidentalina communis	D
											Vaginulina	Vaginulina spinigera		O	#N/A	#N/A	#N/A	#N/A	#N/A															Epistominella spp.	O			Laevidentalina elegans	D
											Vaginulina	Vaginulina spp.		S	#N/A	#N/A	#N/A	S	#N/A															Eponides concamerata	O			Laevidentalina inornata	D
											Valvulineria	Valvulineria bradyana		S	S	#N/A	#N/A	S	#N/A															Eponides cribrorepandus	O			Laevidentalina mucronata	D
											Veleroninoides	Veleroninoides scitulus			#N/A	#N/A	#N/A	#N/A	#N/A															Eponides procera	O			Lagena amphora	S
											Fursenkoina	Fursenkoina subsquamosa			#N/A	#N/A	#N/A	#N/A	#N/A															Eponides pusillus	O			Lagena clavata	S
																																		Eponides repandus	O			Lagena filicosta	S
																																		Eponides spp.	O			Lagena gracilicosta	S
																																		Eubuliminella exilis	D			Lagena haidingeri	S
																																		Eubuliminella tenuata	D			Lagena semistriata	S
												*** This data was extracted from https://doi.pangaea.de/10.1594/PANGAEA.962951, ecological data (abreviated below) was added for reference, compiled from different sources																						Euloxostomum pseudobeyrichi	D			Lagena setigera	S
																																		Evolvocassidulina belfordi	D			Lagena sp.	S
																																		Evolvocassidulina bradyi	D			Lagena striata	S
												Inferred from Genus preference	*																					Evolvocassidulina sp.	D			Lagena sulcata	S
																																		Evolvocassidulina tenuis	D			Lagenammina grzybowskii	S
												DOI	Table Name		References		References																	Favulina hexagona	S			Lagenosolenia crebra	S
												-	1		Total Compiled used in this study		Total Compiled used in this study																	Favulina melo	S			Lagenosolenia quadrata	S
												https://doi.org/10.1130/0091-7613(1994)022<0719:BFDOIA>2.3.CO;2	2		Kaiho, 1994		Kaiho, 1994																	Favulina spp.	S			Lagenosolenia semimarginata	S
												https://doi.org/10.1038/s41598-022-05295-8	3		Kranner et al., 2022		Kranner et al., 2022																	Favulina squamosa	S			Lagenosolenia sp.	S
												https://doi.org/10.1016/j.earscirev.2023.104540	4		Schmiedl et al., 2023		Schmiedl et al., 2023																	Fijiella simplex	S			Lenticulina calcar	S
												https://doi.org/10.1594/PANGAEA.548467	5	Haake, F W (1980): Benthic foraminifera of surface samples and sediment cores off Senegal and Gambia, West Africa [dataset publication series]. PANGAEA,	Eastern Tropical Atlantic Compilation		Eastern Tropical Atlantic Compilation																	Fijiella sp.	S			Lenticulina inornata	S
												https://doi.org/10.1594/PANGAEA.511360		Licari, Laetitia; Mackensen, Andreas (2006): Assemblage of living benthic foraminifera in sediment core GeoB3715-1 [dataset]. PANGAEA,																				Fijinonion fijiense	O			Lenticulina limbata	S
												https://doi.org/10.1594/PANGAEA.548469		Lutze, Gerhard F (1980): Distribution of benthic foraminifera in surface sediments on the continental margin off North-West Africa [dataset publication series]. PANGAEA,																				Fischerina compressa	O			Lenticulina limbosa	S
												https://doi.org/10.1594/PANGAEA.870747		Timm, Sven (1992): (Table IV) Live benthic foraminifera counts in surface sediments of the Gul of Guinea [dataset]. PANGAEA,																				Fischerinella diversa	O			Lenticulina melvilli	S
																																		Fissurina alveolata	S			Lenticulina paupercula	S
																																		Fissurina annectens	S			Lenticulina peregrina	S
																																		Fissurina auriculata	S			Lenticulina pseudovortex	S
																																		Fissurina baccata	S			Lenticulina sp.	S
																																		Fissurina castanea	S			Lenticulina umbonata	S
																																		Fissurina circularis	S			Lobatula lobatula	O
																																		Fissurina clathrata	S			Loxostomoides zsigmondyi	D
																																		Fissurina crebra	S			Marginulina hirsuta	O
																																		Fissurina cucullata	S			Marginulina nodosaria	O
																																		Fissurina eburnea	S			Martinotiella communis	O
																																		Fissurina fimbriata	S			Martinotiella karreri	D
																																		Fissurina formosa	S			Melonis barleeanum	S
																																		Fissurina incomposita	S			Melonis pompiloides	D
																																		Fisurina kerguelnensis	S			Melonis sp.	S
																																		Fissurina lacunata	S			Myllostomella advena	S
																																		Fissurina lagenoides	S			Mylostomella recta	S
																																		Fissurina longirostris	S			Neoeponides schreibersi	O
																																		Fissurina longispira	S			Neolenticulina sp.	O
																																		Fissurina lucida	S			Neugeborina gracilis	S
																																		Fissurina orbignyana	S			Neugeborina longiscata	S
																																		Fissurina marginata	S			Nodogenerina adolphina	D
																																		Fissurina neptunii	S			Nodogenerina ortenburgensis	D
																																		Fissurina pacifica	S			Nodogenerina scripta	D
																																		Fissurina radiata	S			Nodogenerina spinescens	D
																																		Fissurina semimarginata	S			Nodosaria hispisa	S
																																		Fissurina cf.	S			Nodosaria rudis	S
																																		Fissurina spp.	S			Nodosaria sp.	S
																																		Fissurina sguenziana	S			Nonion asterizans	S
																																		Fissurina staphyllearia	S			Nonion bogdanowiczi	S
																																		Fissurina subformosa	S			Nonion commune	S
																																		Fissurina submarginata	S			Nonion tumidulus	S
																																		Fissurina trigono-marginata	S			Nonionella auris	S
																																		Flabellinella sp.	S			Nonionella liebusi	S
																																		Floresina sp.1	S			Nonionella sp.	S
																																		Francesita advena	D			Nonionella stella	D
																																		Francesita sp.	D			Nonionellina labradorica	S
																																		Fursenkoina acuta	D			Oridorsalis stellatus	S
																																		Fursenkoina bradyi	D			Oridorsalis tenera	S
																																		Fursenkoina bramlettei	D			Oridorsalis umbonatus	S
																																		Fursenkoina davisi	D			Orthomorphina columella	S
																																		Fursenkoina earlandi	D			Orthomorphina dina	S
																																		Fursenkoina fusiformis	D			Orthomorphina jedlitschkai	S
																																		Fursenkoina mexicana	D			Pappina neudorfensis	S
																																		Fursenkoina pauciloculata	D			Pappina parkeri	S
																																		Fursenkoina rotundata	D			Pappina sp.	S
																																		Fursenkoina schreibersiana	D			Pararotalis aculeata	O
																																		Fursenkoina spp.	D			Paratrochammina sp.	D
																																		Fursenkoina subacuta	D			Paratrochamminoides sp.	D
																																		Fursenkoina subdepressa	D			Planostegina costata	O
																																		Fursenkoina texturata	D			Planularia moravica	O
																																		Gaudryina arenaria	O			Planularia sp.	O
																																		Gaudryina solida	O			Planulina ambigua	O
																																		Gaudryina spp.	O			Plectofrondicularia digitalis	S
																																		Gaudryina subrotundata	O			Pleurostomella alternans	S
																																		Gaudryina trinitatensis	O			Porosononion granosum	O
																																		Gavelinopsis lobatulus	O			Porosononion martkobi	O
																																		Gavelinopsis praegeri	O			Porosononion sp.	O
																																		Gavelinopsis translucens	O			Praeglobobulimina pupoides	D
																																		Gavelinopsis sp.1	O			Praeglobobulimina pyrula	D
																																		Geminospira bradyi	S			Praesphaerammina subgaleata	D
																																		Glabratella erecta	O			Protelphidium roemeri	O
																																		Glabratella hexacamerata	O			Protelphidium sp.	O
																																		Glabratellina kermadecensis	O			Psammolingulina papillosa	D
																																		Glabratellina patelliformis	O			Psammosiphonella discreta	D
																																		Glabratellina sp.	O			Pseudonodosaria brevis	D
																																		Glandulina aequalis	S			Pseudonodosaria sp.	S
																																		Glandulina antarctica	S			Pseudotriloculina consobrina	O
																																		Glandulina laevigata	S			Pullenia bulloides	S
																																		Glandulina ovula	S			Pullenia quinqueloba	S
																																		Glandulina spp.	S			Pullenia sp.	S
																																		Glandulonodosaria calomorpha	S			Pygmaeoseistron hispidum	S
																																		Globobulimina affinis	D			Pygmaeseistron hystrix	S
																																		Globobulimina auriculata	D			Pygmaeseistron laevis	S
																																		Globobulimina notovata	D			Pyramidulina raphanistrum	S
																																		Globobulimina ovata	D			Pyrgo depressa	O
																																		Globobulimina pacifica	D			Pyrgo lunula	O
																																		Globobulimina pseudospinescens	D			Pyrgo simplex	O
																																		Globobulimina pupoides	D			Pyrulina cylindroides	S
																																		Globobulimina pyrula	D			Quinqueloculina akneriana	O
																																		Globobulimina spp.	D			Quinqueloculina boueana	O
																																		Globobulimina turgida	D			Quinqueloculina buchiana	O
																																		Globocassidulina biora	S			Quinqueloculina haidingeri	O
																																		Globocassidulina crassa	S			Quinqueloculina hauerina	O
																																		Globocassidulina gemma	S			Quinqueloculina pygmaea	O
																																		Globocassidulina neobrocha	S			Quinqueloculina sp.	O
																																		Globocassidulina pacifica	S			Quinqueloculina triangularis	O
																																		Globocassidulina rossensis	S			Recurvoides sp.	S
																																		Globocassidulina spp.	S			Reophax nodulosa brevior	D
																																		Globocassidulina subglobosa	S			Reophax pilulifer	D
																																		Globocassidulina thomasae	S			Reophax scorpiurus	D
																																		Globulina gibba	S			Reophax sp.	D
																																		Globulina minuta	S			Reophax subfusiformis	D
																																		Globulina spp.	S			Reticulophragmium rotundidorsatum	S
																																		Grigelis pyrula	D			Reussella sp.	O
																																		Guttulina austriaca	S			Reussella spinulosa	O
																																		Guttulina communis	S			Rhabdammina sp.	O
																																		Guttulina cf.	S			Riminopsis boueanus	O
																																		Guttulina regina	S			Rosalina semiporata	S
																																		Guttulina spp.	S			Rosalina sp.	S
																																		Gyroidina altiformis	S			Rotaliatinopsis semiinvoluta	S
																																		Gyroidina broeckhiana	S			Saccammina spaerica	D
																																		Gyroidina lamarckiana	S			Schackoinella imperatoria	O
																																		Gyroidina nitidula	S			Schlumbergerina transilvaniae	S
																																		Gyroidina orbicularis	O			Semivulvulina deperdita	S
																																		Gyroidina polia	S			Semivulvulina pectinata	S
																																		Gyroidina umbonata	S			Sigmoilinita tenuis	O
																																		Gyroidina spp.	S			Sigmoilinita tenuissima	O
																																		Gyroidinoides cf.	S			Siphonina reticulata	S
																																		Gyroidinoides zeelandica	S			Siphonodosaria consobrina	S
																																		Gyroidinoides spp.	S			Siphonodosaria sp.	S
																																		Haddonia spp.	O			Sphaeroidina bulloides	S
																																		Hanzawaia grossepunctata	O			Spiroloculina canaliculata	O
																																		Hanzawaia sp.	O			Spiroloculina excavata	O
																																		Hansenisca soldanii	S			Spiroloculina okrajantzi	O
																																		Hauerina fragilissima	O			Spiroloculina badenensis	O
																																		Hauerina speciosa	O			Spirorutilus carinatus	O
																																		Hauerinella inconstans	O			Stainforthia fusiformis	S
																																		Hauerinella tumidulum	O			Stilostomella adolphina	S
																																		Haynesina depressula	S			Stilostomella sp.	S
																																		Haynesina spp.	S			Stylolina lapugyensis	D
																																		Heronallenia lingulata	O			Subreophax sp.	D
																																		Heronallenia minatoe	O			Suggrunda eckisi	D
																																		Heronallenia spp.	O			Takayanagia delicata	D
																																		Heterocassidulina saidovae	S			Textularia eremitensis	O
																																		Heterolepa bradyi	O			Textularia gramen	O
																																		Heterolepa broeckhiana	O			Textularia gramen maxima	O
																																		Heterolepa dutemplei	O			Textularia laevigata	O
																																		Heterolepa praecincta	O			Textularia mariae	O
																																		Hoeglundina elegans	S			Textularia pala	O
																																		Hoeglundina neocarinata	S			Textularia sp.	O
																																		Homaloedra williamsoni	S			Trifarina bradyi	S
																																		Hopkinsinella sp.	D			Triloculina gibba	O
																																		Hyalinea balthica	S			Triloculina scapha	O
																																		Hyalinonetrion gracillimum	S			Triloculina sp.	O
																																		Ioanella tumidula	O			Uvigerina aculeata	S
																																		Islandiella japonica	S			Uvigerina acuminata	S
																																		Islandiella sp.	S			Uvigerina akitaensis	S
																																		Karreriella baccata	O			Uvigerina bellicostata	S
																																		Karreriella bradyi	O			Uvigerina brunnensis	S
																																		Karreriella novangliae	O			Uvigerina continuosa	S
																																		Lachlanella bradyana	O			Uvigerina hispida	S
																																		Lachlanella spp.	O			Uvigerina multistriata	S
																																		Laevidentalina advena	D			Uvigerina peregrina	S
																																		Laevidentalina aphelis	D			Uvigerina pudica	S
																																		Laevidentalina ariena	D			Uvigerina pygmoides	S
																																		Laevidentalina baggi	D			Uvigerina rudlingensis	S
																																		Laevidentalina communis	D			Uvigerina semiornata	S
																																		Laevidentalina elegans	D			Uvigerina sp.	S
																																		Laevidentalina flexuosa	D			Uvigerina spinicostata	S
																																		Laevidentalina filiformis	D			Uvigerina steyri	S
																																		Laevidentalina frobisherensis	D			Uvigerina taberana	S
																																		Laevidentalina guttifera	D			Uvigerina venusta	S
																																		Laevidentalina haueri	D			Uvigerina vicksburgensis	S
																																		Laevidentalina inflexa	D			Uvigerinella michelsi	S
																																		Laevidentalina inornata	D			Vaginulina legumen	S
																																		Laevidentalina plebeia	D			Valvulineria complanata	S
																																		Laevidentalina sidebottomi	D			Valvulineria sp.	S
																																		Laevidentalina spp.	D			Varidentella reussi	O
																																		Laevidentalina subsoluta	D			Varidentella sarmatica	O
																																		Lagena advena	S			Virgulinella chalkophila	D
																																		Lagena crispata	S			Virgulinella fragilis	D
																																		Lagena doveyensis	S			Virgulinella pertusa	D
																																		Lagena elongata	S			Vulvulina haeringensis	S
																																		Lagena gracilis	S
																																		Lagena hispida	S
																																		Lagena hispidula	S
																																		Lagena leavis	S
																																		Lagena nebulosa	S
																																		Lagena semistriata	S
																																		Lagena sidebottomi	S
																																		Lagena spicata	S
																																		Lagena spp.	S
																																		Lagena stelligera	S
																																		Lagena striata	S
																																		Lagena strumosa	S
																																		Lagena subacuticosta	S
																																		Lagena sulcata	S
																																		Lagenosolenia spp.	S
																																		Lamarckina scabra	S
																																		Lamarckina ventricosa	S
																																		Laticarinina halophora	S
																																		Laticarinina pauperata	O
																																		Laticarinina spp.	O
																																		Lenticulina altifrons	S
																																		Lenticulina atlantica	S
																																		Lenticulina anaglypta	S
																																		Lenticulina antarctica	S
																																		Lenticulina calcar	S
																																		Lenticulina convergens	S
																																		Lenticulina costata	S
																																		Lenticulina cultrata	S
																																		Lenticulina cushmani	S
																																		Lenticulina formosa	S
																																		Lenticulina gibba	S
																																		Lenticulina iota	S
																																		Lenticulina limbosa	S
																																		Lenticulina nikobarensis	S
																																		Lenticulina orbicularis	S
																																		Lenticulina papillosa	S
																																		Lenticulina peregrina	S
																																		Lenticulina pliocaenica	S
																																		Lenticulina serpens	S
																																		Lenticulina spp.	S
																																		Lenticulina suborbicularis	S
																																		Lenticulina thalmanni	S
																																		Lenticulina vortex	S
																																		Lernella inflata	D
																																		Liebusella soldanii	S
																																		Loxostomina africana	D
																																		Loxostomina limbata	D
																																		Loxostomina sp.	D
																																		Marginulina glabra	S
																																		Marginulina obesa	S
																																		Marginulina spp.	S
																																		Marginulina tenuis	S
																																		Marginulinopsis bradyi	S
																																		Marginulinopsis costata	S
																																		Marginulinopsis spp.	S
																																		Marginulinopsis striatulus	S
																																		Marginulinopsis tenuis	S
																																		Martinottiella bradyana	O
																																		Martinottiella communis	O
																																		Martinottiella cylindrica	O
																																		Martinottiella nodulosa	O
																																		Martinottiella scabra	O
																																		Martinottiella spp.	O
																																		Melonis affinis	S
																																		Melonis pompilioides	S
																																		Melonis zaandamae	S
																																		Melonis sp.	S
																																		Miliammellus sp.	O
																																		Miliammina arenacea	O
																																		Miliolinella circularis	O
																																		Miliolinella cylindrica	O
																																		Miliolinella dilatata	O
																																		Miliolinella elongata	O
																																		Miliolinella heligmateira	O
																																		Miliolinella hybrida	O
																																		Miliolinella labiosa	O
																																		Miliolinella oceanica	O
																																		Miliolinella semicostata	O
																																		Miliolinella spp.	O
																																		Miliolinella striata	O
																																		Miliolinella subrotunda	O
																																		Miliolinella webbiana	O
																																		Mississippina concentrica	O
																																		Morulaeplecta sp.	O
																																		Mucronina compressa	S
																																		Multifidella nodulosa	O
																																		Neoconorbina marginata	O
																																		Neoconorbina spp.	O
																																		Neoconorbina terquemi	O
																																		Neoconorbina sp.	O
																																		Neoeponides bradyi	O
																																		Neoeponides schreibersii	O
																																		Neoeponides spp.	O
																																		Neolenticulina occidentalis	S
																																		Neolenticulina peregrina	S
																																		Neolenticulina variabilis	S
																																		Nodosaria calomorpha	S
																																		Nodosaria farcimen	S
																																		Nodosaria flintii	S
																																		Nodosaria guttifera	S
																																		Nodosaria radicula	S
																																		Nodosaria raphanus	S
																																		Nodosaria radicula	S
																																		Nodosaria simplex	S
																																		Nodosaria spp.	S
																																		Nodosaria subsoluta	S
																																		Nonion asanoi	S
																																		Nonion asterizans	S
																																		Nonion commune	S
																																		Nonion depressulum	S
																																		Nonion pacificum	S
																																		Nonion spp.	S
																																		Nonion subturgidum	S
																																		Nonionella atlantica	S
																																		Nonionella auricula	S
																																		Nonionella auris	S
																																		Nonionella bradii	S
																																		Nonionella bradyi	S
																																		Nonionella iridea	D
																																		Nonionella labradorica	D
																																		Nonionella magnalingua	S
																																		Nonionella opima	S
																																		Nonionella spp.	S
																																		Nonionella stella	D
																																		Nonionella turgida	D
																																		Nonionoides grateloupii	S
																																		Nubecularia lucifuga	O
																																		Nummoloculina contraria	O
																																		Nummoloculina irregularis	O
																																		Nummoloculina sp.1	O
																																		Nuttalides umbonifer	O
																																		Oolina apiopleura	S
																																		Oolina exsculpta	S
																																		Oolina globosa	S
																																		Oolina hexagona	S
																																		Oolina ovum	S
																																		Oolina seminuda	S
																																		Oolina spp.	S
																																		Oolina stelligera	S
																																		Oridorsalis umbonatus	S
																																		Oridorsalis siddebottomi	S
																																		Oridorsalis tener	S
																																		Orthomorphina challengeriana	S
																																		Orthomorphina perversa	S
																																		Osangularia bengalensis	S
																																		Osangularia culter	O
																																		Osangularia sp.	O
																																		Osangularielloides rugosus	S
																																		Palliolatella bradii	S
																																		Palliolatella spp.	S
																																		Paracassidulina minuta	S
																																		Paracassidulina neocarinata	S
																																		Paracassidulina aff.	S
																																		Parafissurina admiralis	S
																																		Parafissurina felsinea	S
																																		Parafissurina groenlandica	S
																																		Parafissurina lateralis	S
																																		Parafissurina marginata	S
																																		Parafissurina ovata	S
																																		Parafissurina spp.	S
																																		Parafissurina staphyllearia	S
																																		Parafissurina tectulostoma	S
																																		Parafrondicularia advena	S
																																		Parrellina sp.	O
																																		Parvicarinina tenuimargo	O
																																		Patellina corrugata	O
																																		Patellinella inconspicua	O
																																		Patellinella sp.	O
																																		Picouella corpulenta	O
																																		Pileolina minogasiformis	O
																																		Pileolina sp.	O
																																		Planispirinella exigua	O
																																		Planodiscorbis sp.	O
																																		Planoglabratella opercularis	O
																																		Planularia australis	O
																																		Planularia magnifica	O
																																		Planularia patens	O
																																		Planulina ariminensis	O
																																		Planulina limbata	O
																																		Planulinoides srinivasani	O
																																		Pleurostomella alternans	S
																																		Pleurostomella brevis	S
																																		Pleurostomella sp.	S
																																		Pleurostomella subnodosa	S
																																		Plotnikovina timorea	O
																																		Polymorphina elegantissima	S
																																		Polymorphina spp.	S
																																		Praeglobubulimina sp.	D
																																		Procerolagena clavata	S
																																		Procerolagena gracilis	S
																																		Procerolagena gracillima	S
																																		Procerolagena cylindrocostata	S
																																		Procerolagena meridionalis	S
																																		Procerolagena multilatera	S
																																		Procerolagena sp.	S
																																		Proemassilina arenaria	O
																																		Pseudobrizalina lobata	D
																																		Pseudoclavulina crustata	O
																																		Pseudoclavulina serventyi	O
																																		Pseudoclavulina tricarinata	O
																																		Pseudofissurina sp.	S
																																		Pseudogaudryina pacifica	O
																																		Pseudogaudryina sp.	O
																																		Pseudoglandulina sp.	S
																																		Pseudohauerina sp.	O
																																		Pseudolingulina bradii	S
																																		Pseudomassilina macilenta	O
																																		Pseudomassilina spp.	O
																																		Pseudonodosaria brevis	S
																																		Pseudonodosaria spp.	S
																																		Pseudononion japonicum	S
																																		Pseudopolymorphina ligua	S
																																		Pseudotriloculina cuneata	O
																																		Pseudotriloculina laevigata	O
																																		Pseudotriloculina oblonga	O
																																		Pseudotriloculina sp.	O
																																		Pullenia bulloides	S
																																		Pullenia osloensis	S
																																		Pullenia quadriloba	S
																																		Pullenia quinqueloba	S
																																		Pullenia salisburyi	S
																																		Pullenia simplex	S
																																		Pullenia spp.	S
																																		Pullenia subcarinata	S
																																		Pyramidulina catesbyi	S
																																		Pyramidulina luzonensis	S
																																		Pyramidulina spp.	S
																																		Pyrgo anomala	O
																																		Pyrgo comata	O
																																		Pyrgo denticulata	O
																																		Pyrgo depressa	O
																																		Pyrgo elongata	O
																																		Pyrgo inornata	O
																																		Pyrgo laevigata	O
																																		Pyrgo laevis	O
																																		Pyrgo lucernula	O
																																		Pyrgo murrhina	O
																																		Pyrgo mutabilis	O
																																		Pyrgo oblonga	O
																																		Pyrgo phlegeri	O
																																		Pyrgo rotalaria	O
																																		Pyrgo sarsi	O
																																		Pyrgo serrata	O
																																		Pyrgo spp.	O
																																		Pyrgo williamsoni	O
																																		Pyrgoella irregularis	O
																																		Pyrgoella sphaera	O
																																		Pyrulina angusta	S
																																		Pyrulina cylindroides	S
																																		Pyrulina extensa	S
																																		Pyrulina fusiformis	S
																																		Pyrulina labiata	S
																																		Pyrulina spp.	S
																																		Pytine sp.	S
																																		Quinqueloculina agglutinans	O
																																		Quinqueloculina amygdaloides	O
																																		Quinqueloculina auberiana	O
																																		Quinqueloculina berthelotiana	O
																																		Quinqueloculina bosciana	O
																																		Quinqueloculina boueana	O
																																		Quinqueloculina bradyana	O
																																		Quinqueloculina compressiostoma	O
																																		Quinqueloculina elongata	O
																																		Quinqueloculina intricata	O
																																		Quinqueloculina lamarckiana	O
																																		Quinqueloculina eburnea	O
																																		Quinqueloculina lamarckiana	O
																																		Quinqueloculina lata	O
																																		Quinqueloculina milletti	O
																																		Quinqueloculina neapolitana	O
																																		Quinqueloculina padana	O
																																		Quinqueloculina parkeri	O
																																		Quinqueloculina parvula	O
																																		Quinqueloculina patagonica	O
																																		Quinqueloculina poeyana	O
																																		Quinqueloculina pseudobuchiana	O
																																		Quinqueloculina pygmaea	O
																																		Quinqueloculina seminulum	O
																																		Quinqueloculina spp.	O
																																		Quinqueloculina stelligera	O
																																		Quinqueloculina triangularis	O
																																		Quinqueloculina cf.	O
																																		Quinqueloculina venusta	O
																																		Quinqueloculina viennensis	O
																																		Quinqueloculina vulgaris	O
																																		Quinqueloculina weaveri	O
																																		Rectobolivina bifrons	S
																																		Rectoglandulina comatula	S
																																		Rectoglandulina torrida	S
																																		Rectoglandulina spp.	S
																																		Rectoglandulina torrida	S
																																		Rectuvigerina phlegeri	S
																																		Rectuvigerina sp.	S
																																		Reussella neapolitana	S
																																		Reussella sp.	S
																																		Reussella spinulosa	S
																																		Robertina tasmanica	S
																																		Robertina translucens	S
																																		Robertina sp.	S
																																		Robertina subcylindrica	S
																																		Robertinoides australis	S
																																		Robertinoides bradyi	S
																																		Robertinoides chapmani	S
																																		Robertinoides charlottensis	S
																																		Robertinoides normani	S
																																		Robertinoides oceanica	S
																																		Robertinoides spp.	S
																																		Rosalina australis	O
																																		Rosalina bradyi	O
																																		Rosilina eximia	O
																																		Rosalina floridana	O
																																		Rosalina floridensis	O
																																		Rosalina globularis	O
																																		Rosalina spp.	O
																																		Rosalina vilardeboana	O
																																		Rotalinoides compressiuscula	O
																																		Rotaliatinopsis semiinvoluta	S
																																		Rotamorphina involuta	S
																																		Rotorbis auberii	O
																																		Rugobolivinella elegans	S
																																		Rupertianella rupertiana	O
																																		Rupertina stabilis	O
																																		Sagrina zanzibarica	S
																																		Sagrinella jugosa	S
																																		Sahulia conica	O
																																		Sahulia kerimbaensis	O
																																		Sahulia sp.	O
																																		Saidovina amygdalaeformis	D
																																		Saidovina karreriana	D
																																		Saintclairoides toreutus	S
																																		Saracenaria altifrons	S
																																		Saracenaria latifrons	S
																																		Saracenaria italica	S
																																		Saracenaria spp.	S
																																		Saracenaria volpicelli	S
																																		Schackoinella imperatoria	O
																																		Schlumbergerina alveoliniformis	O
																																		Seabrokia earlandi	S
																																		Sejunctella lateseptata	O
																																		Semivulvulina sp.	O
																																		Sigmamiliolinella australis	O
																																		Sigmavirgulina tortuosa	D
																																		Sigmoidella elegantissima	S
																																		Sigmoidella pacifica	S
																																		Sigmoihauerina fragilissima	O
																																		Sigmoilina carinata	O
																																		Sigmoilina costata	O
																																		Sigmoilina edwardsi	O
																																		Sigmoilina obesa	O
																																		Sigmoilina sigmoidea	O
																																		Sigmoilina spp.	O
																																		Sigmoilinita distorta	O
																																		Sigmoilinita sp.	O
																																		Sigmoilopsis minuta	O
																																		Sigmoilopsis schlumbergeri	O
																																		Siphogenerina columellaris	S
																																		Siphogenerina dimorpha	S
																																		Siphogenerina pacifica	S
																																		Siphogenerina raphanus	S
																																		Sipholagena benevista	S
																																		Sipholagena hertwigiana	S
																																		Siphonaperta agglutinans	O
																																		Siphonaperta aspera	O
																																		Siphonaperta dilatata	O
																																		Siphonaperta horrida	O
																																		Siphonaperta sp.	O
																																		Siphonina bradyana	S
																																		Siphonina tubulosa	S
																																		Siphonodosaria consobrina	S
																																		Siphotextularia bengalensis	O
																																		Siphotextularia catenata	O
																																		Siphotextularia concava	O
																																		Siphotextularia conica	O
																																		Siphotextularia flintii	O
																																		Siphotextularia foliosa	O
																																		Siphotextularia heterostoma	O
																																		Siphotextularia cf.	O
																																		Siphotxtularia rolshauseni	O
																																		Siphotextularia solita	O
																																		Siphotextularia spp.	O
																																		Siphotextularia tubulosa	O
																																		Siphouvigerina ampullacea	S
																																		Siphouvigerina interrupta	S
																																		Siphouvigerina porrecta	S
																																		Siphouvigerina proboscidea	S
																																		Siphouvigerina spp.	S
																																		Sphaeroidina bulloides	S
																																		Spirillina decorata	O
																																		Spirillina limbata	O
																																		Spirillina obconica	O
																																		Spirillina spp.	O
																																		Spirillina vivipara	O
																																		Spiroglutina asperula	O
																																		Spiroloculina angulata	O
																																		Spiroloculina antillarum	O
																																		Spiroloculina asperula	O
																																		Spiroloculina esnaensis	O
																																		Spiroloculina communis	O
																																		Spiroloculina convexa	O
																																		Spiroloculina depressa	O
																																		Spiroloculina disparilis	O
																																		Spiroloculina fragilis	O
																																		Spiroloculina nummiformis	O
																																		Spiroloculina ornata	O
																																		Spiroloculina padana	O
																																		Spiroloculina robusta	O
																																		Spiroloculina rotunda	O
																																		Spiroloculina spp.	O
																																		Spiroloculina subimpressa	O
																																		Spiroloculina tenuiseptata	O
																																		Spiroloculina tricosta	O
																																		Spiroloculina venusta	O
																																		Spiroloculina vulgaris	O
																																		Spirophthalmidium acutimargo	O
																																		Spirophthalmidium elegantissimum	O
																																		Spirophthalmidium pusillum	O
																																		Spirophthalmidium spp.	O
																																		Spiroplectammina sagittula	O
																																		Spiroplectammina taiwanica	O
																																		Spiroplectinella spp.	O
																																		Spiroplectinella wrighti	O
																																		Spirorutilus carinatus	O
																																		Spirosigmoilina bradyi	O
																																		Spirosigmoilina pusilla	O
																																		Spirosigmoilina tenuis	O
																																		Spirotextularia fistulosa	O
																																		Spirotextularia floridana	O
																																		Stainforthia complanata	D
																																		Stainforthia concava	D
																																		Stainforthia davisi	D
																																		Stainforthia loeblichi	D
																																		Stainforthia spp.	D
																																		Stetsonia arctica	O
																																		Stetsonia horvathi	O
																																		Textularia agglutinans	O
																																		Textularia barrettii	O
																																		Textularia calva	O
																																		Textularia conica	O
																																		Textularia cushmani	O
																																		Textularia gramen	O
																																		Textularia lexata	O
																																		Textularia lythostrata	O
																																		Textularia milletti	O
																																		Textularia oviedoiana	O
																																		Textularia pala	O
																																		Textularia porrecta	O
																																		Textularia pseudocarinata	O
																																		Textularia pseudogramen	O
																																		Textularia pseudorugosa	O
																																		Textularia sagittula	O
																																		Textularia spp.	O
																																		Textularia stricta	O
																																		Textularia subantarctica	O
																																		Trifarina angulosa	S
																																		Trifarina bradyi	S
																																		Trifarina carinata	S
																																		Trifarina earlandi	S
																																		Trifarina lepida	S
																																		Trifarina reussi	S
																																		Triloculina adriatica	O
																																		Triloculina affinis	O
																																		Triloculina asymmetrica	O
																																		Triloculina austriaca	O
																																		Triloculina frigida	O
																																		Triloculina gracilis	O
																																		Triloculina insignis	O
																																		Triloculina oblonga	O
																																		Triloculina plicata	O
																																		Triloculina spp.	O
																																		Triloculina striatotrigonula	O
																																		Triloculina tricarinata	O
																																		Triloculina trigonula	O
																																		Triloculinella obliquinodus	O
																																		Triloculinella pseudooblonga	O
																																		Trimosina milletti	S
																																		Trimosina sp.	S
																																		Trisegmentina compressa	O
																																		Tritaxia sp.	S
																																		Trocholinopsis porosuturalis	O
																																		Trochulina sp.	O
																																		Tubinella funalis	S
																																		Uvigerina aculeata	S
																																		Uvigerina auberiana	S
																																		Uvigerina bifurcata	S
																																		Uvigerina canariensis	S
																																		Uvigerina crassicostata	S
																																		Uvigerina elongatastriata	S
																																		Uvigerina flintii	S
																																		Uvigerina hispida	S
																																		Uvigerina hispidocostata	S
																																		Uvigerina hollicki	S
																																		Uvigerina mediterranea	S
																																		Uvigerina nitidula	S
																																		Uvigerina peregrina	S
																																		Uvigerina pygmaea	S
																																		Uvigerina reineri	S
																																		Uvigerina schwageri	S
																																		Uvigerina semiornata	S
																																		Uvigerina spinicostata	S
																																		Uvigerina spp.	S
																																		Uvigerinammina sp.	O
																																		Vaginulina bradyi	S
																																		Vaginulina legumen	S
																																		Vaginulina spp.	S
																																		Vaginulinopsis sp.	S
																																		Vaginulinopsis sublegumen	S
																																		Vaginulinopsis tasmanica	S
																																		Vasicostella sp.	S
																																		Valvulineria araucana	S
																																		Valvulineria bradyana	S
																																		Valvulineria californica	S
																																		Valvulineria glabra	S
																																		Valvulinaria laevigata	S
																																		Valvulineria rugosa	S
																																		Valvulineria minuta	S
																																		Valvulineria sp.	S
																																		Verneuilinulla propinqua	S
																																		Vertebralina sp.	O
																																		Vertebralina cf.	O
																																		Virgulinella pertusa	D
																																		Virgulinella sp.	D
																																		Virgulopsis spinea	D
																																		Vonkleinsmidia sp.	O
																																		Vulvulina nicobarica	O
																																		Vulvulina pennatula	O
																																		Wiesnerella auriculata	O
																																		Wiesnerina baccata	O
