# Supplementary material for: Enhanced ventilation of Eastern North Atlantic Oxygen Minimum Zone with deglacial slowdown of Meridional Overturning
Source: Nat Commun. 2025 Jul 15;16:6418. doi: 10.1038/s41467-025-61177-3 (PMC12263849; doi:10.1038/s41467-025-61177-3)
Supplement: Supplementary file 6 — Supplementary Dataset 4 [file 41467_2025_61177_MOESM6_ESM.xlsx]

## Sheet: Index
Sheet	Description
1	Sites and Hidrological Information
2	Benthic Foraminifera species and Counts
3	Suboxic Sites Information
3	Oxic Sites Information
4	Summary

## Sheet: 1
Event	Sample	Original latitude (degress north)	Original water depth (m)	Closed Latitude	Closed water depth (m)	Oxygen	d13C-DIC	temp	sal	TCARB	Event
GIK12301-4	GIK12301-4	27.08	2906	27.0511	2907.89	230.887	1.01515	2.82001	34.9432	2203.89	GIK12301-4
GIK12302-3	GIK12302-3	26	64	25.9268	61.9502	201.53	1.11889	19.3337	36.5412	2118.05	GIK12302-3
GIK12303-2	GIK12303-2	26.2	151	26.2118	143.79	189.53	1.05643	17.6361	36.4071	2134.81	GIK12303-2
GIK12304-3	GIK12304-3	26.23	202	26.2118	195.462	184.081	0.94513	16.4438	36.2704	2141.57	GIK12304-3
GIK12305-2	GIK12305-2	26.29	501	26.2118	510.157	152.264	0.52218	11.5304	35.5901	2178.57	GIK12305-2
GIK12306-2	GIK12306-2	26.33	741	26.2118	747.916	134.277	0.59235	9.17144	35.3383	2202.93	GIK12306-2
GIK12307-3	GIK12307-3	26.41	1070	26.4941	1083.33	157.964	0.64175	7.50932	35.3032	2204.16	GIK12307-3
GIK12308-2	GIK12308-2	26.65	2090	26.7739	2090.66	221.464	0.94413	3.98628	35.0613	2192.09	GIK12308-2
GIK12309-1	GIK12309-1	26.84	2849	26.7739	2845.01	230.918	1.01415	2.88181	34.9492	2202.64	GIK12309-1
GIK12310-1	GIK12310-1	23.5	3075	23.5523	3064.22	228.76	1.01639	2.7328	34.9328	2206.73	GIK12310-1
GIK12311-1	GIK12311-1	22.37	43	22.3011	46.1822	147.489	1.12989	20.037	36.0222	2138.38	GIK12311-1
GIK12312-2	GIK12312-2	22.43	62	22.3011	61.9502	139.343	1.12642	19.4963	36.0091	2147.11	GIK12312-2
GIK12313-2	GIK12313-2	22.48	82	22.6179	77.9122	137.231	1.12252	18.9722	36.0321	2151.56	GIK12313-2
GIK12314-1	GIK12314-1	22.5	109	22.6179	110.436	127.312	1.11436	17.9464	36.0043	2163.01	GIK12314-1
GIK12315-1	GIK12315-1	22.71	109	22.6179	110.436	127.312	1.11436	17.9464	36.0043	2163.01	GIK12315-1
GIK12316-1	GIK12316-1	22.93	109	22.932	110.436	133.93	1.11302	18.0255	36.0494	2158.64	GIK12316-1
GIK12317-1	GIK12317-1	22.86	214	22.932	213.144	127.24	1.01771	15.5423	35.93	2174.7	GIK12317-1
GIK12320-1	GIK12320-1	22.52	38	22.6179	30.6039	158.726	1.13344	20.4437	36.0667	2128.44	GIK12320-1
GIK12322-2	GIK12322-2	22.9	316	22.932	324.425	129.525	0.7137	13.5249	35.7578	2183.89	GIK12322-2
GIK12323-1	GIK12323-1	22.91	418	22.932	424.596	124.256	0.51768	12.1396	35.5936	2191.09	GIK12323-1
GIK12324-1	GIK12324-1	22.92	514	22.932	510.157	122.824	0.52501	11.1025	35.4747	2197.07	GIK12324-1
GIK12325-2	GIK12325-2	22.99	768	22.932	773.72	122.094	0.59275	8.52839	35.221	2212.2	GIK12325-2
GIK12326-3	GIK12326-3	23.04	1024	22.932	1023.54	144.29	0.62762	7.23421	35.1826	2209.89	GIK12326-3
GIK12327-2	GIK12327-2	23.13	2032	23.2435	2021.98	220.536	0.92596	3.97202	35.0491	2191.06	GIK12327-2
GIK12328-2	GIK12328-2	21.15	2822	21.0077	2813.47	230.288	-10000000000	2.84411	34.9391	2199.2	GIK12328-2
GIK12329-2	GIK12329-2	19.37	3314	19.3336	3314.52	226.351	-10000000000	2.61604	34.9189	2213.39	GIK12329-2
GIK12330-1	GIK12330-1	16.77	3488	16.8905	3473.7	235.742	0.71265	2.5065	34.9067	2206.63	GIK12330-1
GIK12332-1	GIK12332-1	16.19	2008	16.1734	2021.98	225.65	0.78743	3.56289	34.9724	2185.07	GIK12332-1
GIK12338-1	GIK12338-1	15.32	103	15.4488	110.436	95.2895	0.99676	17.409	35.7032	2183.57	GIK12338-1
GIK12339-2	GIK12339-2	15.34	151	15.4488	143.79	84.764	0.94712	16.2086	35.6379	2195.86	GIK12339-2
GIK12340-5	GIK12340-5	15.35	196	15.4488	195.462	75.5843	0.82238	14.7008	35.5426	2209	GIK12340-5
GIK12341-1	GIK12341-1	15.38	316	15.4488	324.425	62.0388	0.35472	12.1509	35.3558	2227.28	GIK12341-1
GIK12342-1	GIK12342-1	15.38	405	15.4488	403.98	55.7194	0.21554	11.1444	35.281	2232.45	GIK12342-1
GIK12343-1	GIK12343-1	15.4	506	15.4488	510.157	60.4088	0.24708	10.1395	35.1943	2234.66	GIK12343-1
GIK12344-1	GIK12344-1	15.27	725	15.4488	722.494	86.5231	0.40533	7.73594	34.9836	2234.03	GIK12344-1
GIK12345-3	GIK12345-3	15.48	966	15.4488	965.285	120.601	0.55995	6.15929	34.908	2226.52	GIK12345-3
GIK12346-1	GIK12346-1	15.57	1517	15.4488	1503.81	197.114	0.75114	4.44532	34.9826	2197.26	GIK12346-1
GIK12347-1	GIK12347-1	15.83	2710	15.812	2718.33	233.399	0.74274	2.8925	34.9379	2196.7	GIK12347-1
GIK12350-1	GIK12350-1	15.71	51	15.812	46.1822	130.492	1.07168	20.2498	35.8307	2144.9	GIK12350-1
GIK12352-1	GIK12352-1	16.28	70	16.1734	77.9122	108.746	1.07127	18.6828	35.783	2169.94	GIK12352-1
GIK12354-1	GIK12354-1	16.58	39	16.533	46.1822	130.216	1.09913	20.1945	35.8525	2146.28	GIK12354-1
GIK12390-1	GIK12390-1	22.67	33	22.6179	30.6039	158.726	1.13344	20.4437	36.0667	2128.44	GIK12390-1
M8_013-3	M8_013-3	39.32	180	39.3876	178.012	228.144	0.64887	13.2766	35.7862	2122.27	M8_013-3
M8_016-3	M8_016-3	33.86	4354	33.8632	4000	240.035	-10000000000	2.45103	34.9016	2201.14	M8_016-3
M8_017-2	M8_017-2	33.62	3016	33.6482	3001.79	240.284	1.0174	2.83033	34.9473	2190.49	M8_017-2
M8_018-1	M8_018-1	33.6	1754	33.6482	1744.81	219.627	0.88993	5.92149	35.3758	2186.04	M8_018-1
M8_019-2	M8_019-2	33.55	1311	33.6482	1303.7	185.58	0.75029	9.45773	35.9543	2201.94	M8_019-2
M8_020-2	M8_020-2	33.45	823	33.4314	826.492	166.06	0.61848	10.2445	35.7193	2193.7	M8_020-2
M8_023-1	M8_023-1	33.5	65	33.4314	61.9502	222.841	0.86254	17.5266	36.4204	2104.17	M8_023-1
M8_025-1	M8_025-1	33.26	510	33.2127	510.157	179.92	0.51765	11.6614	35.6545	2165.45	M8_025-1
M8_031-2	M8_031-2	34.8	4144	34.7048	4000	240.009	-10000000000	2.44976	34.9015	2201.16	M8_031-2
M8_056-1	M8_056-1	37.72	3927	37.8061	3921.79	242.515	-10000000000	2.46787	34.9043	2196.26	M8_056-1
GIK12330-1	GIK12330-1	16.77	3488	16.8905	3473.7	235.742	0.71265	2.5065	34.9067	2206.63	GIK12330-1
GIK12329-2	GIK12329-2	19.37	3314	19.3336	3314.52	226.351	-10000000000	2.61604	34.9189	2213.39	GIK12329-2
GIK12310-1	GIK12310-1	23.5	3075	23.5523	3064.22	228.76	1.01639	2.7328	34.9328	2206.73	GIK12310-1
GIK12301-4	GIK12301-4	27.08	2906	27.0511	2907.89	230.887	1.01515	2.82001	34.9432	2203.89	GIK12301-4
GIK12309-1	GIK12309-1	26.84	2849	26.7739	2845.01	230.918	1.01415	2.88181	34.9492	2202.64	GIK12309-1
GIK12328-2	GIK12328-2	21.15	2822	21.0077	2813.47	230.288	-10000000000	2.84411	34.9391	2199.2	GIK12328-2
GIK12347-1	GIK12347-1	15.83	2710	15.812	2718.33	233.399	0.74274	2.8925	34.9379	2196.7	GIK12347-1
GIK12308-2	GIK12308-2	26.65	2090	26.7739	2090.66	221.464	0.94413	3.98628	35.0613	2192.09	GIK12308-2
GIK12327-2	GIK12327-2	23.13	2032	23.2435	2021.98	220.536	0.92596	3.97202	35.0491	2191.06	GIK12327-2
GIK12332-1	GIK12332-1	16.19	2008	16.1734	2021.98	225.65	0.78743	3.56289	34.9724	2185.07	GIK12332-1
GIK12346-1	GIK12346-1	15.57	1517	15.4488	1503.81	197.114	0.75114	4.44532	34.9826	2197.26	GIK12346-1
GIK12307-3	GIK12307-3	26.41	1070	26.4941	1083.33	157.964	0.64175	7.50932	35.3032	2204.16	GIK12307-3
GIK12326-3	GIK12326-3	23.04	1024	22.932	1023.54	144.29	0.62762	7.23421	35.1826	2209.89	GIK12326-3
GIK12345-3	GIK12345-3	15.48	966	15.4488	965.285	120.601	0.55995	6.15929	34.908	2226.52	GIK12345-3
GIK12325-2	GIK12325-2	22.99	768	22.932	773.72	122.094	0.59275	8.52839	35.221	2212.2	GIK12325-2
GIK12306-2	GIK12306-2	26.33	741	26.2118	747.916	134.277	0.59235	9.17144	35.3383	2202.93	GIK12306-2
GIK12344-1	GIK12344-1	15.27	725	15.4488	722.494	86.5231	0.40533	7.73594	34.9836	2234.03	GIK12344-1
GIK12324-1	GIK12324-1	22.92	514	22.932	510.157	122.824	0.52501	11.1025	35.4747	2197.07	GIK12324-1
GIK12343-1	GIK12343-1	15.4	506	15.4488	510.157	60.4088	0.24708	10.1395	35.1943	2234.66	GIK12343-1
GIK12305-2	GIK12305-2	26.29	501	26.2118	510.157	152.264	0.52218	11.5304	35.5901	2178.57	GIK12305-2
GIK12323-1	GIK12323-1	22.91	418	22.932	424.596	124.256	0.51768	12.1396	35.5936	2191.09	GIK12323-1
GIK12342-1	GIK12342-1	15.38	405	15.4488	403.98	55.7194	0.21554	11.1444	35.281	2232.45	GIK12342-1
GIK12322-2	GIK12322-2	22.9	316	22.932	324.425	129.525	0.7137	13.5249	35.7578	2183.89	GIK12322-2
GIK12341-1	GIK12341-1	15.38	316	15.4488	324.425	62.0388	0.35472	12.1509	35.3558	2227.28	GIK12341-1
GIK12317-1	GIK12317-1	22.86	214	22.932	213.144	127.24	1.01771	15.5423	35.93	2174.7	GIK12317-1
GIK12304-3	GIK12304-3	26.23	202	26.2118	195.462	184.081	0.94513	16.4438	36.2704	2141.57	GIK12304-3
GIK12340-5	GIK12340-5	15.35	196	15.4488	195.462	75.5843	0.82238	14.7008	35.5426	2209	GIK12340-5
GIK12321-1	GIK12321-1	22.84	159	22.932	160.79	127.343	1.08577	16.6763	35.9922	2168.62	GIK12321-1
GIK12303-2	GIK12303-2	26.2	151	26.2118	143.79	189.53	1.05643	17.6361	36.4071	2134.81	GIK12303-2
GIK12339-2	GIK12339-2	15.34	151	15.4488	143.79	84.764	0.94712	16.2086	35.6379	2195.86	GIK12339-2
GIK12314-1	GIK12314-1	22.5	109	22.6179	110.436	127.312	1.11436	17.9464	36.0043	2163.01	GIK12314-1
GIK12315-1	GIK12315-1	22.71	109	22.6179	110.436	127.312	1.11436	17.9464	36.0043	2163.01	GIK12315-1
GIK12316-1	GIK12316-1	22.93	109	22.932	110.436	133.93	1.11302	18.0255	36.0494	2158.64	GIK12316-1
GIK12338-1	GIK12338-1	15.32	103	15.4488	110.436	95.2895	0.99676	17.409	35.7032	2183.57	GIK12338-1
GIK12313-2	GIK12313-2	22.48	82	22.6179	77.9122	137.231	1.12252	18.9722	36.0321	2151.56	GIK12313-2
GIK12352-1	GIK12352-1	16.28	70	16.1734	77.9122	108.746	1.07127	18.6828	35.783	2169.94	GIK12352-1
GIK12302-3	GIK12302-3	26	64	25.9268	61.9502	201.53	1.11889	19.3337	36.5412	2118.05	GIK12302-3
GIK12312-2	GIK12312-2	22.43	62	22.3011	61.9502	139.343	1.12642	19.4963	36.0091	2147.11	GIK12312-2
GIK12318-1	GIK12318-1	22.42	58	22.3011	61.9502	139.343	1.12642	19.4963	36.0091	2147.11	GIK12318-1
GIK12350-1	GIK12350-1	15.71	51	15.812	46.1822	130.492	1.07168	20.2498	35.8307	2144.9	GIK12350-1
GIK12391-1	GIK12391-1	22.74	45	22.6179	46.1822	151.382	1.12952	19.9893	36.0558	2136.25	GIK12391-1
GIK12311-1	GIK12311-1	22.37	43	22.3011	46.1822	147.489	1.12989	20.037	36.0222	2138.38	GIK12311-1
GIK12354-1	GIK12354-1	16.58	39	16.533	46.1822	130.216	1.09913	20.1945	35.8525	2146.28	GIK12354-1
GIK12319-1	GIK12319-1	22.37	38	22.3011	30.6039	155.612	1.13357	20.5317	36.0347	2129.73	GIK12319-1
GIK12320-1	GIK12320-1	22.52	38	22.6179	30.6039	158.726	1.13344	20.4437	36.0667	2128.44	GIK12320-1
GIK12390-1	GIK12390-1	22.67	33	22.6179	30.6039	158.726	1.13344	20.4437	36.0667	2128.44	GIK12390-1
GIK13213-1	GIK13213-1	13.05	48	13.2357	46.1822	132.378	0.85957	20.6087	35.7015	2132.7	GIK13213-1
GIK13214-1	GIK13214-1	12.85	40	12.862	46.1822	132.855	0.82384	20.6805	35.6788	2128.88	GIK13214-1
GIK13215-1	GIK13215-1	12.57	32	12.4871	30.6039	143.929	0.80295	21.6949	35.6447	2113.76	GIK13215-1
GIK13216-1	GIK13216-1	12.42	41	12.4871	46.1822	133.387	0.79116	20.7529	35.6567	2124.34	GIK13216-1
GIK13217-1	GIK13217-1	12.27	63	12.1112	61.9502	123.03	0.75017	19.8629	35.6425	2130.48	GIK13217-1
GIK13219-1	GIK13219-1	12.55	52	12.4871	46.1822	133.387	0.79116	20.7529	35.6567	2124.34	GIK13219-1
GIK13220-1	GIK13220-1	12.54	103	12.4871	110.436	99.9824	0.72209	17.6006	35.6278	2164.4	GIK13220-1
GIK13221-1	GIK13221-1	12.54	148	12.4871	143.79	89.8924	0.6676	16.3659	35.581	2179.73	GIK13221-1
GIK13222-1	GIK13222-1	12.54	207	12.4871	213.144	78.311	0.49169	14.3218	35.4598	2202.6	GIK13222-1
GIK13223-1	GIK13223-1	12.53	296	12.4871	305.232	65.14	0.2574	12.2058	35.2923	2222.22	GIK13223-1
GIK13224-1	GIK13224-1	12.53	494	12.4871	488.289	56.9702	0.24037	10.0002	35.1223	2234.15	GIK13224-1
GIK13225-2	GIK13225-2	12.53	900	12.4871	908.588	121.831	0.5535	5.89174	34.8267	2227.59	GIK13225-2
GIK13229-1	GIK13229-1	14.13	81	13.9792	77.9122	113.167	0.90147	18.942	35.7152	2158.54	GIK13229-1
GIK13230-1	GIK13230-1	14.13	94	13.9792	94.0726	105.231	0.88117	18.2263	35.6937	2167.55	GIK13230-1
GIK13231-1	GIK13231-1	14.12	140	13.9792	143.79	87.9052	0.79341	16.3608	35.6138	2189.11	GIK13231-1
GIK13232-1	GIK13232-1	14.12	195	13.9792	195.462	78.1297	0.65558	14.7816	35.5193	2204.32	GIK13232-1
GIK13233-1	GIK13233-1	14.12	294	13.9792	286.305	67.125	0.35588	12.6986	35.3641	2221.61	GIK13233-1
GIK13234-1	GIK13234-1	14.11	300	13.9792	305.232	64.6048	0.31055	12.3523	35.337	2224.11	GIK13234-1
GIK13235-1	GIK13235-1	14.11	503	13.9792	510.157	59.2703	0.24769	9.98056	35.1506	2234.74	GIK13235-1
GIK13236-1	GIK13236-1	14.11	752	13.9792	747.916	92.6526	0.43834	7.23677	34.9166	2233.36	GIK13236-1
GIK13237-1	GIK13237-1	14.14	996	13.9792	994.22	127.357	0.56462	5.89335	34.8811	2224.9	GIK13237-1
GIK13238-1	GIK13238-1	14.15	1183	13.9792	1175.76	154.605	0.58919	5.39742	34.9215	2213.82	GIK13238-1
GeoB3604-1	GeoB3604-1	-31.79	1508	-31.6281	1503.81	190.915	0.7	3.01299	34.6964	2223.86	GeoB3604-1
GeoB3701-1	GeoB3701-1	-27.95	1488	-27.8197	1503.81	196.278	0.7	3.16654	34.7486	2214.82	GeoB3701-1
GeoB3702-2	GeoB3702-2	-26.79	1319	-26.8172	1303.7	186.001	0.7	3.26329	34.658	2222.07	GeoB3702-2
GeoB3703-4	GeoB3703-4	-25.52	1376	-25.4965	1369.45	190.095	0.7	3.29131	34.711	2218.09	GeoB3703-4
GeoB3705-2	GeoB3705-2	-24.3	1305	-24.1897	1303.7	185.232	0.69898	3.39343	34.6803	2220.38	GeoB3705-2
GeoB3706-3	GeoB3706-3	-22.72	1313	-22.5699	1303.7	185.076	0.69801	3.43717	34.6871	2219.69	GeoB3706-3
GeoB3708-1	GeoB3708-1	-21.09	1283	-20.9589	1271.25	182.661	0.69508	3.50493	34.6756	2220	GeoB3708-1
GeoB3711-1	GeoB3711-1	-19.84	1214	-19.9941	1207.26	176.576	0.69165	3.61022	34.6392	2221.8	GeoB3711-1
GeoB3715-1	GeoB3715-1	-18.96	1204	-19.0293	1207.26	174.195	0.6845	3.67113	34.6388	2221.71	GeoB3715-1
GeoB3712-1	GeoB3712-1	-17.19	1242	-17.0955	1239.1	175.006	0.6608	3.76923	34.6688	2219.19	GeoB3712-1
GeoB3713-1	GeoB3713-1	-15.63	1330	-15.4751	1336.44	187.199	0.71151	3.8198	34.7728	2210.09	GeoB3713-1
GeoB4918-4	GeoB4918-4	-12.84	1338	-12.8554	1336.44	189.441	0.73039	3.94512	34.8244	2206.2	GeoB4918-4
GeoB4917-5	GeoB4917-5	-11.9	1299	-11.8618	1303.7	185.459	0.70089	3.99059	34.8096	2208.22	GeoB4917-5
GeoB4916-4	GeoB4916-4	-10.17	1300	-10.1897	1303.7	187.546	0.7107	4.03579	34.8266	2207.09	GeoB4916-4
GeoB4915-3	GeoB4915-3	-7.75	1305	-7.8096	1303.7	190.882	0.72178	4.13406	34.8399	2203.16	GeoB4915-3
GeoB4913-4	GeoB4913-4	-5.5	1300	-5.3784	1303.7	192.488	0.72317	4.20407	34.8474	2198.52	GeoB4913-4
GeoB4912-4	GeoB4912-4	-3.73	1298	-3.608	1303.7	194.127	0.71638	4.25001	34.8559	2196.96	GeoB4912-4
GeoB4909-4	GeoB4909-4	-2.07	1313	-2.1709	1303.7	195.183	0.70757	4.28939	34.8633	2196.42	GeoB4909-4
GeoB4906-5	GeoB4906-5	-0.69	1277	-0.7155	1271.25	190.531	0.65254	4.35587	34.8498	2199.42	GeoB4906-5
GeoB4904-7	GeoB4904-7	0.96	1341	1.1284	1336.44	200.995	0.72288	4.30269	34.8909	2192.65	GeoB4904-7
GIK16754-1	GIK16754-1	9.5	646	9.4579	648.486	90.9675	0.31237	7.1206	34.7832	2232.86	GIK16754-1
GIK16755-1	GIK16755-1	9.25	1000	9.0768	994.22	137.926	0.56656	5.10758	34.7485	2222.67	GIK16755-1
GIK16756-1	GIK16756-1	9.08	1495	9.0768	1503.81	212.69	0.77175	4.10953	34.9337	2187.19	GIK16756-1
GIK16757-1	GIK16757-1	8.98	2358	9.0768	2360.71	239.954	0.80038	3.0959	34.9405	2181.52	GIK16757-1
GIK16758-2	GIK16758-2	8.76	3098	8.6954	3095.42	238.939	0.70606	2.61716	34.9126	2194.91	GIK16758-2
GIK16763-1	GIK16763-1	8.38	710	8.3138	722.494	108.684	0.40614	6.06533	34.6857	2230.89	GIK16763-1
GIK16764-1	GIK16764-1	8.37	885	8.3138	880.829	129.816	0.5535	5.29755	34.6988	2226.14	GIK16764-1
GIK16765-1	GIK16765-1	8.33	1500	8.3138	1503.81	213.492	0.77453	4.10259	34.933	2186.76	GIK16765-1
GIK16766-1	GIK16766-1	8.29	2383	8.3138	2393.87	240.095	0.80041	3.06651	34.9389	2182.3	GIK16766-1
GIK16767-1	GIK16767-1	8.11	3123	7.9322	3126.61	239.19	0.69846	2.59909	34.911	2195.11	GIK16767-1
GIK16768-1	GIK16768-1	7.63	4327	7.5506	4000	239.287	0.5956	2.34163	34.8873	2203.85	GIK16768-1
GIK16769-1	GIK16769-1	6.12	4933	6.0256	4000	239.27	0.59444	2.34042	34.8868	2203.86	GIK16769-1
GIK16770-1	GIK16770-1	0.8	2819	0.7575	2813.47	239.762	0.74596	2.73621	34.9185	2189.19	GIK16770-1
GIK16772-1	GIK16772-1	-1.34	3911	-1.4455	3921.79	236.52	0.64655	2.35869	34.8875	2205.1	GIK16772-1
GIK16773-2	GIK16773-2	-0.95	4658	-1.081	4000	236.777	0.59825	2.34404	34.8861	2205.83	GIK16773-2
GIK16774-3	GIK16774-3	-0.01	4398	0.0189	4000	238.356	0.59505	2.3418	34.8861	2204.52	GIK16774-3
GIK16775-2	GIK16775-2	0.99	3730	1.1284	3740.32	239.935	0.69839	2.39251	34.8914	2200.13	GIK16775-2
GIK16776-2	GIK16776-2	3.74	4257	3.7502	4000	239.404	0.5931	2.34072	34.8865	2203.96	GIK16776-2
GIK16777-1	GIK16777-1	3.93	3282	3.7502	3283.05	239.291	0.68671	2.52031	34.9035	2196.21	GIK16777-1
GIK16778-2	GIK16778-2	4.13	2496	4.1279	2492.54	240.364	0.78358	2.95472	34.9322	2184.24	GIK16778-2
GIK16779-1	GIK16779-1	4.21	2002	4.1279	1987.5	240.744	0.78584	3.51684	34.9578	2174.06	GIK16779-1
GIK16780-1	GIK16780-1	4.3	1483	4.1279	1469.91	214.612	0.78271	4.15427	34.9297	2185.76	GIK16780-1
GIK16781-1	GIK16781-1	4.39	1000	4.5063	994.22	148.762	0.5674	4.70517	34.675	2221.02	GIK16781-1
GIK16787-1	GIK16787-1	4.48	674	4.5063	672.784	113.617	0.32328	6.01706	34.6155	2228.07	GIK16787-1
GIK16788-1	GIK16788-1	4.44	831	4.5063	826.492	131.99	0.54106	5.11544	34.5944	2226.01	GIK16788-1
GIK16795-1	GIK16795-1	3.46	4308	3.3731	4000	239.44	0.59294	2.34093	34.8865	2203.92	GIK16795-1
GIK16796-1	GIK16796-1	4.11	3296	4.1279	3283.05	239.264	0.68793	2.52084	34.9036	2196.27	GIK16796-1
GIK16797-2	GIK16797-2	4.25	2773	4.1279	2781.85	239.52	0.74529	2.75177	34.9202	2189.24	GIK16797-2
GIK16798-1	GIK16798-1	4.35	2221	4.5063	2226.71	241.207	0.80161	3.24077	34.9474	2177.62	GIK16798-1
GIK16799-1	GIK16799-1	4.45	1505	4.5063	1503.81	217.505	0.7884	4.10882	34.936	2184.3	GIK16799-1
GIK16800-1	GIK16800-1	4.48	982	4.5063	994.22	148.762	0.5674	4.70517	34.675	2221.02	GIK16800-1
GIK16802-1	GIK16802-1	4.5	691	4.5063	697.452	117.783	0.35884	5.77634	34.6034	2227.67	GIK16802-1
GIK16803-1	GIK16803-1	4.51	654	4.5063	648.486	109.443	0.29945	6.26424	34.6287	2228.56	GIK16803-1
GIK16804-1	GIK16804-1	4.48	2992	4.5063	3001.79	239.131	0.72645	2.6444	34.9126	2192.59	GIK16804-1
GIK16806-1	GIK16806-1	4.95	1204	4.8854	1207.26	178.2	0.59373	4.47256	34.8169	2206.13	GIK16806-1
GIK16807-1	GIK16807-1	3.73	3102	3.7502	3095.42	239.023	0.69761	2.59661	34.9094	2194.12	GIK16807-1
GIK16808-1	GIK16808-1	3.81	2235	3.7502	2226.71	241.373	0.80286	3.23995	34.9475	2177.58	GIK16808-1
GIK16809-2	GIK16809-2	4.17	1500	4.1279	1503.81	217.759	0.78973	4.11036	34.9364	2184.16	GIK16809-2
GIK16814-1	GIK16814-1	4.99	698	4.8854	697.452	116.964	0.35983	5.80834	34.6094	2227.9	GIK16814-1
GIK16815-1	GIK16815-1	4.97	913	4.8854	908.588	140.682	0.56224	4.8946	34.6456	2223.62	GIK16815-1
GIK16817-1	GIK16817-1	4.32	1004	4.5063	994.22	148.762	0.5674	4.70517	34.675	2221.02	GIK16817-1
GIK16818-1	GIK16818-1	4.39	792	4.5063	799.911	129.986	0.52262	5.17172	34.586	2226.64	GIK16818-1
GIK16819-1	GIK16819-1	4.45	643	4.5063	648.486	109.443	0.29945	6.26424	34.6287	2228.56	GIK16819-1
GIK16825-1	GIK16825-1	3.67	4970	3.7502	4000	239.404	0.5931	2.34072	34.8865	2203.96	GIK16825-1
GIK16831-1	GIK16831-1	4.35	632	4.5063	624.553	105.894	0.28505	6.46881	34.6404	2229.12	GIK16831-1
GIK16832-1	GIK16832-1	4.34	920	4.5063	908.588	141.276	0.56252	4.87127	34.6403	2223.55	GIK16832-1
GIK16833-2	GIK16833-2	4.31	1466	4.1279	1469.91	214.612	0.78271	4.15427	34.9297	2185.76	GIK16833-2
GIK16835-1	GIK16835-1	4.24	3219	4.1279	3220.34	239.124	0.67182	2.54778	34.9057	2195.81	GIK16835-1
GIK16836-1	GIK16836-1	4.14	4264	4.1279	4000	239.363	0.59321	2.3405	34.8866	2203.93	GIK16836-1
GIK16837-1	GIK16837-1	3.68	4449	3.7502	4000	239.404	0.5931	2.34072	34.8865	2203.96	GIK16837-1
GIK16838-1	GIK16838-1	4.65	3736	4.5063	3740.32	239.764	0.69069	2.39219	34.8918	2200.48	GIK16838-1
GIK16843-1	GIK16843-1	5.78	740	5.6451	747.916	122.24	0.45008	5.49922	34.6088	2227.73	GIK16843-1
GIK16844-1	GIK16844-1	5.72	1230	5.6451	1239.1	182.555	0.61068	4.45135	34.8389	2203.7	GIK16844-1
GIK16845-1	GIK16845-1	5.56	2007	5.6451	2021.98	240.122	0.78751	3.48557	34.9563	2174.84	GIK16845-1
GIK16846-1	GIK16846-1	5.37	2739	5.265	2750.14	239.681	0.7452	2.76931	34.9213	2188.87	GIK16846-1
GIK16852-1	GIK16852-1	6.07	770	6.0256	773.72	123.496	0.49028	5.4174	34.6144	2227.76	GIK16852-1
GIK16854-1	GIK16854-1	6.02	1583	6.0256	1572.11	221.719	0.79095	4.01929	34.9441	2182.1	GIK16854-1
GIK16855-1	GIK16855-1	5.51	2173	5.6451	2158.92	240.62	0.79574	3.3183	34.9505	2176.43	GIK16855-1
GIK16856-1	GIK16856-1	4.8	2860	4.8854	2845.01	239.304	0.74336	2.717	34.918	2190.28	GIK16856-1
GIK16862-1	GIK16862-1	3.55	698	3.3731	697.452	119.865	0.3556	5.7056	34.5906	2227.08	GIK16862-1
GIK16863-2	GIK16863-2	3.4	993	3.3731	994.22	150.232	0.56747	4.65362	34.664	2220.8	GIK16863-2
GIK16864-1	GIK16864-1	3.16	1495	2.9968	1503.81	218.379	0.7935	4.11565	34.9374	2183.82	GIK16864-1
GIK16865-1	GIK16865-1	2.67	2492	2.6214	2492.54	240.493	0.78492	2.95411	34.9322	2183.82	GIK16865-1
GIK16866-1	GIK16866-1	2	3501	1.873	3506.03	239.827	0.73596	2.44874	34.8975	2197.42	GIK16866-1
GIK16867-1	GIK16867-1	-2.2	3891	-2.1709	3884.1	235.448	0.66062	2.36782	34.8881	2205.74	GIK16867-1
GIK16868-1	GIK16868-1	-0.23	1226	-0.3488	1239.1	185.382	0.61479	4.39726	34.8306	2202.55	GIK16868-1
GIK16869-1	GIK16869-1	-0.21	1837	-0.3488	1848.97	238.122	0.78408	3.69641	34.9598	2174.44	GIK16869-1
GIK16870-1	GIK16870-1	-0.22	2469	-0.3488	2459.79	240.487	0.80388	2.99741	34.9339	2182.26	GIK16870-1
GIK16871-1	GIK16871-1	-0.73	2987	-0.7155	3001.79	238.913	0.73282	2.64241	34.9111	2192.53	GIK16871-1
GIK16872-1	GIK16872-1	-0.35	2223	-0.3488	2226.71	241.505	0.81282	3.24018	34.9466	2177.53	GIK16872-1
GIK16873-1	GIK16873-1	-0.34	1619	-0.3488	1606.47	226.495	0.80227	3.98295	34.9493	2179.36	GIK16873-1
GIK16874-2	GIK16874-2	-0.34	997	-0.3488	994.22	152.458	0.56762	4.60634	34.6572	2220.03	GIK16874-2
GIK16875-1	GIK16875-1	-0.34	803	-0.3488	799.911	134.333	0.53264	5.06516	34.5687	2224.83	GIK16875-1

## Sheet: 2
Event	GIK12301-4	GIK12302-3	GIK12303-2	GIK12304-3	GIK12305-2	GIK12306-2	GIK12307-3	GIK12308-2	GIK12309-1	GIK12310-1	GIK12311-1	GIK12312-2	GIK12313-2	GIK12314-1	GIK12315-1	GIK12316-1	GIK12317-1	GIK12320-1	GIK12322-2	GIK12323-1	GIK12324-1	GIK12325-2	GIK12326-3	GIK12327-2	GIK12328-2	GIK12329-2	GIK12330-1	GIK12332-1	GIK12338-1	GIK12339-2	GIK12340-5	GIK12341-1	GIK12342-1	GIK12343-1	GIK12344-1	GIK12345-3	GIK12346-1	GIK12347-1	GIK12350-1	GIK12352-1	GIK12354-1	GIK12390-1	M8_013-3	M8_016-3	M8_017-2	M8_018-1	M8_019-2	M8_020-2	M8_023-1
Latitude	27.0783	26.0033	26.1967	26.23	26.285	26.3267	26.405	26.645	26.8383	23.4983	22.3667	22.4333	22.475	22.5017	22.7083	22.925	22.8617	22.515	22.9033	22.9067	22.915	22.99	23.035	23.1317	21.145	19.3717	16.7683	16.1933	15.3167	15.3433	15.35	15.3833	15.3833	15.4	15.265	15.48	15.57	15.825	15.7083	16.2783	16.58	22.6717	39.316	33.858	33.62	33.6	33.553	33.45	33.503
Longitude	-15.0667	-14.6667	-14.7933	-14.81	-14.855	-14.9283	-14.9617	-15.0533	-15.11	-18.7167	-16.7883	-17.07	-17.15	-17.2233	-17.1583	-17.1333	-17.15	-16.6317	-17.1633	-17.185	-17.2217	-17.3283	-17.41	-17.735	-18.5733	-19.93	-22.0167	-22.345	-17.0917	-17.125	-17.1867	-17.1967	-17.25	-17.275	-17.1833	-17.36	-17.545	-17.8617	-16.7833	-16.6833	-16.635	-16.46	-9	-9.728	-9.4083	-9.403	-9.338	-9.316	-8.416
Elevation [m]	-2906	-64	-151	-202	-501	-741	-1070	-2090	-2849	-3075	-43	-62	-82	-109	-109	-109	-214	-38	-316	-418	-514	-768	-1024	-2032	-2822	-3314	-3488	-2008	-103	-151	-196	-316	-405	-506	-725	-966	-1517	-2710	-51	-70	-39	-33	-180	-4354	-3016	-1754	-1311	-823	-65
Depth sed [m]	0	0	0	0	0	0	0	0	0	0	0	0	0	0	0	0	0	0	0	0	0	0	0	0	0	0	0	0	0	0	0	0	0	0	0	0	0	0	0	0	0	0	0	0	0	0	0	0	0
Reference	Lutze, 1980	Lutze, 1980	Lutze, 1980	Lutze, 1980	Lutze, 1980	Lutze, 1980	Lutze, 1980	Lutze, 1980	Lutze, 1980	Lutze, 1980	Lutze, 1980	Lutze, 1980	Lutze, 1980	Lutze, 1980	Lutze, 1980	Lutze, 1980	Lutze, 1980	Lutze, 1980	Lutze, 1980	Lutze, 1980	Lutze, 1980	Lutze, 1980	Lutze, 1980	Lutze, 1980	Lutze, 1980	Lutze, 1980	Lutze, 1980	Lutze, 1980	Lutze, 1980	Lutze, 1980	Lutze, 1980	Lutze, 1980	Lutze, 1980	Lutze, 1980	Lutze, 1980	Lutze, 1980	Lutze, 1980	Lutze, 1980	Lutze, 1980	Lutze, 1980	Lutze, 1980	Lutze, 1980	Lutze, 1980	Lutze, 1980	Lutze, 1980	Lutze, 1980	Lutze, 1980	Lutze, 1980	Lutze, 1980
Modern Dissolved Oxygen	230.887	201.53	189.53	184.081	152.264	134.277	157.964	221.464	230.918	228.76	147.489	139.343	137.231	127.312	127.312	133.93	127.24	158.726	129.525	124.256	122.824	122.094	144.29	220.536	230.288	226.351	235.742	225.65	95.2895	84.764	75.5843	62.0388	55.7194	60.4088	86.5231	120.601	197.114	233.399	130.492	108.746	130.216	158.726	228.144	240.035	240.284	219.627	185.58	166.06	222.841
Quinqueloculina ex gr. Q. pulchella [%] (Q. ex gr. Q. pulchella)	0	0	0	0	0	0	0	0	0	0	0	0	0	0	0	0	0	1	0	0	0	0	0	0	0	0	0	0	0	0	0	0	0	0	0	0	0	0	0	0	0	0
Laticarinina pauperata [#] (L. pauperata)
Spirophthalmidium cf. pusillum [#] (S. cf. pusillum)
Globulotuba sp. [%] (Globulotuba sp.)
Usbekistania charoides [%] (U. charoides)
Bolivina spp. [%] (Bolivina spp.)
Bolivina dilatata [#] (B. dilatata)
Pyrgo lucernula [#] (P. lucernula)
Pyrgo serrata [%] (P. serrata)
Earlandammina inconspicua [#] (E. inconspicua)
Siphotextularia spp. [%] (Siphotextularia spp.)
Nonion spp. [%] (Nonion spp.)
Epistominella rugosa [#] (E. rugosa)
Nonionella spp. [%] (Nonionella spp.)
Uvigerina proboscidea [%] (U. proboscidea)
Buliminella exilis [#] (B. exilis)
Pullenia subcarinata [#] (P. subcarinata)
Reophax agglutinatus [%] (R. agglutinatus)
Angulogerina angulosa [%] (A. angulosa)
Haplophragmoides sphaeriloculus [#] (H. sphaeriloculus)
Oolina spp. [#] (Oolina spp.)
Trochamminopsis pusillus [%] (T. pusillus)
Deuterammina montagui [%] (D. montagui)
Glandulina ovula [%] (G. ovula)
Praecystammina globigeriniformis [%] (P. globigeriniformis)
Cassidulinoides tenuis [%] (C. tenuis)
Siphotextularia caroliniana [%] (S. caroliniana)	0	0	0	0	0	0	0	0	0	0	0	0	0	0	0	0	0	0	0	4	0	0	0	0	0	0	0	0	0	0	0	0	0	0	0	0	0	0	0	0	0	0
Epistominella pusilla [#] (E. pusella)
Paratrochammina challengeri [%] (P. challengeri)
Osangularia culter [#] (O. culter)
Gyroidinoides soldanii [%] (G. soldanii)
Cibicidoides bradyi [%] (C. bradyi)
Astrorhiza sp. [%] (Astrorhiza sp.)
Reophax sp. [#] (Reophax sp.)
Sigmoilopsis schlumbergeri [%] (S. schlumbergeri)	2	0	0	0	0	0	0	0	0	0	0	0	0	0	0	0	0	0	0	0	0	0	0	0	0	0	0	0	0	0	0	0	0	0	0	1	0	0	0	0	0	0
Subreophax aduncus [%] (S. aduncus)
Textularia conica [%] (T. conica)
Globobulimina affinis [#] (G. affinis)
Pseudogaudryina sp. [%] (Pseudogaudryina sp.)
Rhabdammina spp. [%] (Rhabdammina spp.)
Cribrostomoides wiesneri [%] (C. wiesneri)
Bolivina albatrossi [#] (B. albatrossi)
Lagena spp. [#] (Lagena spp.)
Discanomalina vermiculata [%] (D. vermiculata)	0	0	0	0	1	0	0	0	0	0	0	0	0	0	0	0	0	0	1	3	0	0	0	0	0	0	0	0	2	0	0	0	0	0	0	0	0	0	0	0	0	0
Psammosphaera sp. [%] (Psammosphaera sp.)
Brizalina subspinescens [%] (B. subspinescens)
Discammina spp. [%] (Discammina spp.)
Cyclammina cancellata [%] (C. cancellata)
Miliolidae [%] (Miliolid)
Psammosphaera fusca [%] (P. fusca)
Phyllanthus maderaspatensis [#] (P. maderaspatensis)
Reophax micaceus [#] (R. micaceus)
Spirosigmoilina spp. [%] (Spirosigmoilina spp.)
Triloculina sp. [%] (Triloculina sp.)
Elphidium macellum [%] (E. macellum)
Pyrgoella sphaera [%] (P. sphaera)
Nonionella cordiformis [%] (N. cordiformis)
Spiroloculina depressa [%] (S. depressa)
Karrerulina conversa [%] (K. conversa)
Haplophragmoides bradyi [%] (H. bradyi)
Elphidium crispum [%] (E. crispum)	0	0	0	0	0	0	0	0	0	0	0	8	2	0	0	0	0	0	0	0	0	0	0	0	0	0	0	0	0	0	0	0	0	0	0	0	0	0	0	0	0	0
Hyperammina elongata [#] (H. elongata)
Pyrgo depressa [%] (P. depressa)
Recurvoides scitulum [%] (R. scitulum)
Cibicidoides globulosus [%] (C. globulosus)
Neoconcorbina millettii [%] (N. millettii)																																											0	0	0	0	0	0	0
Verneuilinulla propinqua [%] (V. propinqua)
Ammobaculites filiformis [%] (A. filiformis)
Reophax guttifer [%] (R. guttifer)
Ammobaculites agglutinans [%] (A. agglutinans)
Ammolagena clavata [#] (A. clavata)
Pullenia bulloides [#] (P. bulloides)
Cibicidoides robertsonianus [%] (C. robertsonianus)																																											0	0	0	0	1	0	0
Fissurina spp. [#] (Fissurina spp.)
Lagenammina tubulata [%] (L. tubulata)
Elphidium advenum [%] (E. advenum)																																											0	0	0	0	0	0	1
Hormosina guttifera [%] (H. guttifera)																																											0	0	0	0	0	0	0
Ammodiscus incertus [%] (A. incertus)
Cibicidoides pseudoungerianus [%] (C. pseudoungerianus)	0	0	0	0	0	0	0	0	0	0	0	0	0	0	0	1	0	0	2	0	0	0	0	0	0	0	0	0	0	0	0	0	0	3	0	3	0	0	0	0	0	0
Reophax aduncus [%] (R. aduncus)
Gyroidina polia [#] (G. polia)
Hanzawaia sp. [%]
Lenticulina orbicularis [%] (L. orbicularis)
Saccammina sphaerica [#] (S. sphaerica)
Rosalina globularis [%] (R. globularis)																																											1	0	0	0	0	1	2
Globobulimina turgida [%] (G. turgida)
Siphonaperta sp. [%]
Uvigerina pygmaea [%] (U. pygmaea)	0	0	0	0	0	0	0	0	0	0	0	0	0	0	0	0	0	0	0	0	0	0	0	0	0	0	0	0	1	4	11	0	3	0	0	0	0	0	0	0	0	0
Ammoscalaria tenuimargo [%] (A. tenuimargo)
H. elegans [%] (var. subsp. 339, slope-fauna)	0	0	0	0	0	0	0	0	0	0	0	0	0	0	0	0	0	0	0	0	10	0	0	0	0	0	0	0	0	5	5	0	0	0	0	0	0	0	0	0	0	0
Dorothia rudis [%] (D. rudis)	0	0	0	0	0	0	0	0	0	0	0	3	1	0	1	2	0	0	0	0	0	0	0	0	0	0	0	0	0	0	0	0	0	0	0	0	0	0	0	0	0	0
Pullenia quinqueloba [%] (P. quinqueloba)																																											0	1	0	0	0	0	0
Amphicoryna scalaris [%] (A. scalaris)	0	0	6	7	0	0	0	0	0	0	0	0	0	0	0	0	0	1	0	0	0	0	0	0	0	0	0	0	0	5	1	0	1	1	0	0	0	0	0	0	0	0
Epistominella smithi [%] (E. smithi)
Globocassidulina subglobosa [#] (G. subglobosa)
Ehrenbergina undulata [%] (E. undulata)	0	0	4	0	0	0	0	0	0	0	0	0	0	0	0	0	3	0	1	0	0	0	0	0	0	0	0	0	0	0	0	0	0	0	0	0	0	0	0	0	0	0	1	0	0	0	0	1	0
Reophax dentaliniformis [%] (R. dentaliniformis)
Chilostomella ovoidea [%] (C. ovoidea)																																											0	0	0	0	0	0	0
Cribrostomoides sp. [%]
Eggerella scabra [%] (E. scabra)
Planulina ariminensis [%] (P. ariminensis)	0	0	0	0	0	0	0	0	0	0	0	0	0	0	0	0	0	0	0	0	0	0	0	0	0	0	0	0	0	0	0	1	0	0	0	0	0	0	0	0	0	0
Melonis barleeanus [%] (M. barleeanus)
Bulimina aculeata [%] (B. aculeata)	0	0	0	0	0	0	0	0	0	0	0	0	0	0	0	0	0	0	0	0	0	5	1	0	0	0	0	0	0	0	0	0	0	0	1	0	0	0	0	0	0	0
Bulimina costata [%] (B. costata)
Eggerella bradyi [%] (E. bradyi)
Trochammina sp. [#] (Trochammina sp.)
Crithionina sp. [#] (Crithionina sp.)
Recurvoides contortus [%] (R. contortus)
Cribrostomoides triangularis [%] (C. triangularis)																																											0	0	0	0	0	0	0
Gyroidinoides cf. perlucida [#] (G. cf. perlucida)																																											0	0	0	0	0	0	0
Gyroidina umbonata [#] (G. umbonata)
Bulimina striata [%] (B. striata)																																											4	0	0	0	0	0	0
Fursenkoina mexicana [%] (F. mexicana)
Cibicidoides kullenbergi [%] (C. kullenbergi)	7	0	0	0	0	0	0	1	6	0	0	0	0	0	0	0	0	0	0	0	0	0	0	2	0	3	5	0	0	0	0	0	0	0	0	0	5	0	0	0	0	0
Valvulina conica [%] (V. conica)
Trochammina globigeriniformis [%] (T. globigeriniformis)																																											0	0	0	0	0	0	0
Buliminella sp. [%]																																											0	2	7	0	0	0	0
Trochammina cf. advena [%] (T. cf. advena)																																											0	0	0	0	0	0	0
Bulimina gibba [%] (B. gibba)
Bolivina tongi [%] (B. tongi)																																											0	0	0	0	0	0	0
Saccammina sp. [%]
Reophax cf. pilulifer [%] (R. cf. pilulifer)
Bolivina compacta [%] (B. compacta)																																											0	6	6	2	2	9	6
Ammomarginulina foliacea [%] (A. foliacea)
Nouria polymorphinoides [%] (N. polymorphinoides)
Cribrostomoides trochamminiforme [%] (C. trochamminiforme)																																											0	0	0	0	0	0	0
Cyclammina pusilla [%] (C. pusilla)	2	0	0	0	0	0	0	7	3	0	0	0	0	0	0	0	0	0	0	0	0	0	0	20	0	0	0	0	0	0	0	0	0	0	0	1	3	0	0	0	0	0
Marsipella elongata [%] (M. elongata)	0	0	0	0	0	0	11	0	0	0	0	0	0	0	0	0	0	0	0	0	0	4	5	0	7	0	0	10	0	0	0	0	0	0	0	0	0	0	0	0	0	0
Reophax calcareus [%] (R. calcareus)
Textularia sagittula [%] (T. sagittula)																																											3	0	0	0	0	0	0
Suggrunda eckisi [%] (S. eckisi)
Trifarina bradyi [%] (T. bradyi)																																											0	0	0	0	6	3	0
Quinqueloculina spp. [%]
Remaneica spp. [%]																																											0	0	0	0	0	0	0
Bulimina alazanensis [%] (B. alazanensis)																																											0	0	1	1	2	0	0
Cibicidoides wuellerstorfi [%] (C. wuellerstorfi)	3	0	0	0	0	0	0	0	3	0	0	0	0	0	0	0	0	0	0	0	0	4	0	1	0	7	2	0	0	0	0	0	0	0	0	0	0	1	0	0	0	0
Planorbulina mediterranensis [%] (P. mediterranensis)	0	0	0	0	0	0	0	0	0	0	2	0	6	10	0	7	7	0	0	0	0	0	0	0	0	0	0	0	0	0	0	0	0	0	0	0	0	0	0	0	0	0	1	0	0	0	0	0	0
Rhabdammina abyssorum [%] (R. abyssorum)	2	0	0	0	0	1	9	0	3	0	0	0	0	0	0	0	0	0	0	0	0	0	12	0	2	4	11	0	0	0	0	0	0	0	0	0	3	0	0	0	0	0
Bolvina subaenariensis [%]
Uvigerina elongata [%] (U. elongata)	0	0	0	0	0	0	0	0	0	0	0	0	0	0	0	0	0	0	0	0	0	0	0	0	0	0	0	0	0	0	11	18	1	19	0	0	0	0	0	0	0	0
Robertinoides chapmani [%] (R. chapmani)
Pyrgo murrhina [%] (P. murrhina)	12	0	0	0	0	0	0	0	0	0	0	0	0	0	0	0	0	0	0	0	0	0	0	3	1	7	2	0	0	0	0	0	0	0	0	0	3	0	0	0	0	0
Trifarina elongatastriata [%] (T. elongatastriata)
Cassidulina carinata [%] (C. carinata)
Bulimina subulata [#] (B. subulata)
Quinqueloculina ex gr. Q. vulgaris [%] (Q. ex gr. Q. vulgaris)	0	52	0	0	0	0	0	0	0	0	0	0	0	0	0	0	0	2	0	0	0	0	0	0	0	0	0	0	1	0	0	0	0	0	0	0	0	0	0	0	0	0
Bulimina subacuminata [%] (B. subacuminata)																																											1	0	0	0	0	0	5
Hanzawaia concentrica [%] (H. concentrica)
Globobulimina cf. glabra [%] (G. cf. glabra)
Gavelinopsis praegeri [%] (G. praegeri)																																											4	0	0	0	0	0	1
Bolivina difformis [%] (B. difformis)																																											11	1	4	3	3	4	0
Reophax fusiformis [%] (R. fusiformis)																																											0	2	0	0	0	0	0
Oridorsalis umbonatus [%] (O. umbonatus)	0	0	0	0	0	0	0	0	0	0	0	0	0	0	0	0	0	0	0	0	0	0	0	4	0	0	2	10	0	0	0	0	0	0	0	0	0	0	0	0	0	0	0	1	0	2	1	0	0
U. peregina dirupta [%]
Jacullela obtusa [%] (J. obtusa)	0	0	0	0	1	55	5	0	0	0	0	0	0	0	0	0	0	0	0	1	1	0	0	0	0	0	0	0	0	0	0	0	0	0	0	0	0	0	0	0	0	0
Foram benth oth [%]
Bolivina pacifica [%] (B. pacifica)
Valvulineria laevigata [%] (V. laevigata)																																											0	0	0	0	0	0	0
Ammoscalaria sp. [%] (Ammoscalaria sp.)
Bolivina ex gr. B. pacifica [%] (B. ex gr. B. pacifica)																																											0	0	0	0	0	0	1
Ammoscalaria pseudospiralis [%] (A. pseudospiralis)	0	0	0	0	0	0	0	0	0	0	0	0	0	0	0	0	0	0	0	0	0	0	0	0	0	0	0	0	0	0	0	0	0	0	0	0	0	0	11	55	0	0
Lagenammina difflugiformis [%] (L. difflugiformis)
Cibicides lobatulus [%] (C. lobatulus)	0	2	4	0	0	0	0	0	0	0	0	0	1	0	3	4	0	0	4	0	0	0	0	0	0	0	0	0	0	0	0	0	0	0	0	0	0	0	0	0	0	0	4	0	0	0	0	2	0
Melonis zaandamae [%] (M. zaandamae)	0	0	0	0	0	0	0	0	0	0	0	0	0	0	0	0	0	0	0	0	0	1	0	0	6	0	0	0	0	0	0	0	0	0	0	0	0	6	0	0	0	0	1	0	0	0	0	1	0
Hormosina globulifera [%] (H. globulifera)	0	0	0	0	0	0	0	0	0	0	0	0	0	0	0	0	0	0	0	0	0	0	1	2	2	12	9	0	0	0	0	0	0	0	0	7	0	2	0	0	0	0
Cribrostomoides jeffreysii [%] (C. jeffreysii)																																											0	0	0	0	0	0	0
Cribrostomoides subglobosum [%] (C. subglobosum)	0	0	0	0	0	1	3	0	0	0	0	0	0	0	0	0	0	0	0	0	0	1	0	19	0	9	8	10	0	0	0	0	0	0	0	3	5	0	0	0	0	0
Ceratobulimina pacifica [%] (C. pacifica)	0	0	0	0	0	0	0	29	0	0	0	0	0	0	0	0	0	0	0	0	0	0	1	6	0	0	0	40	0	0	0	0	0	0	0	0	0	0	0	0	0	0
Pyrgo fornasinii [%] (P. fornasinii)	0	0	0	0	0	0	0	0	0	0	0	0	0	0	0	0	36	0	42	0	0	0	0	0	0	0	0	0	0	0	0	0	0	0	0	0	0	0	0	0	0	0
Sphaeroidina bulloides [%] (S. bulloides)	0	0	0	0	0	7	3	1	0	0	0	0	0	0	0	0	0	0	0	0	0	0	1	1	0	0	4	0	0	0	0	0	0	0	0	3	0	0	0	0	0	0
Reophax bilocularis [#] (R. bilocularis)
Reophax scorpiurus [%] (R. scorpiurus)
Cibicidoides pachyderma [%] (C. pachyderma)
Uvigerina auberiana [#] (U. auberiana)
Trifarina angulosa [%] (T. angulosa)																																											8	1	2	1	0	7	3
Bolivina cincta [%] (B. cincta)																																											0	0	8	42	0	1	0
Bolivina striatula [%] (B. striatula)																																											2	0	0	0	0	1	3
Bolivina ex gr. B. dilatata [%] (B. ex gr. B. dilatata)																																											3	2	1	2	0	1	1
Eggerella arctica [%] (E. arctica)	0	0	0	0	0	0	0	0	0	0	0	0	0	0	0	0	0	0	0	0	0	1	0	0	0	0	0	0	0	0	0	7	1	11	8	22	0	0	0	0	0	0
Textularia panamensis [%] (T. panamensis)	0	0	0	0	0	0	0	0	0	0	0	0	0	0	0	0	0	0	0	0	0	0	0	0	0	0	0	0	0	0	0	0	0	0	0	0	0	0	77	5	0	0
Globobulimina hoeglundi [%] (G. hoeglundi) (including G. turgida, slope-f...)	0	0	0	0	0	0	0	0	0	0	0	0	0	0	0	0	0	0	0	0	0	0	7	0	4	0	0	0	0	0	0	0	0	1	1	1	8	40	0	0	0	0	0	0	0	0	0	0	0
Fursenkoina fusiformis [%] (F. fusiformis)																																											0	0	0	1	0	0	2
Globobulimina sp. [%] (var. 324/2, shelf-fauna)	0	0	1	0	0	0	0	0	0	0	0	2	5	1	25	1	0	0	1	1	0	0	0	0	0	0	0	0	2	14	3	1	5	0	0	0	0	0	0	20	0	0	0	0	0	0	0	0	0
Uvigerina spp. [%]
Cribrostomoides cf. triangularis [%] (C. cf. triangularis)	0	0	0	0	0	0	0	0	0	0	0	0	0	0	0	0	0	0	0	0	0	0	0	0	0	0	0	0	1	2	5	16	16	17	11	7	0	0	7	5	0	0
Bolivina pseudoplicata [%] (B. pseudoplicata)																																											0	0	0	0	0	0	0
Cassidulina subglobosa [%] (C. subglobosa)																																											6	8	3	2	3	12	0
Rectuvigerina phlegeri [%] (R. phlegeri)																																											0	0	0	0	0	0	4
Bolivina dilitata dilitatissima [%] (B. d. dilitatissima)
Ammonia beccarii [%] (A. beccarii)	0	0	0	0	0	0	0	0	0	0	9	0	0	0	0	0	0	1	0	0	0	0	0	0	0	0	0	0	1	1	1	0	0	0	0	0	0	0	0	0	0	60
Gavelinopsis translucens [%] (G. translucens)																																											0	0	0	2	8	0	0
Epistominella levicula [%] (E. levicula)																																											0	10	7	3	7	9	0
Liebusella goesi [%] (L. goesi)	0	0	0	0	0	0	0	0	0	0	0	0	0	0	0	0	0	0	0	0	0	0	0	0	0	0	0	0	4	6	9	8	43	10	9	0	0	0	0	0	0	0	0	0	0	0	0	0	0
Cassidulina laevigata [%] (C. laevigata)																																											14	2	1	5	1	7	7
Bolivina variabilis [%] (B. variabilis)																																											1	2	1	0	1	1	17
Hanzawaia rhodiensis [%] (H. rhodiensis)	0	2	0	0	0	0	0	0	0	0	0	0	1	20	7	2	0	0	2	0	10	0	0	0	0	0	0	0	2	0	2	2	0	0	0	0	0	0	0	0	9	0	2	0	0	0	0	0	0
Rectuvigerina arquatensis [%] (R. arquatensis)																																											0	0	0	0	0	0	0
Uvigerina finisterrensis [%] (U. finisterrensis)	0	0	0	0	0	7	0	0	0	0	0	0	0	0	0	0	0	0	0	0	0	32	61	0	0	0	0	0	0	0	0	0	0	0	0	0	0	0	0	0	0	0	5	0	0	0	0	1	1
Hoeglundina elegans [%] (H. elegans)	17	0	0	0	0	1	17	21	22	0	0	0	0	0	0	0	0	0	0	0	0	0	0	4	4	10	5	0	0	0	0	0	0	0	0	0	0	1	0	0	0	0	1	0	1	2	1	0	0
Cassidulina crassa [%] (C. crassa)																																											11	8	23	6	9	7	1
Textularia pseudogramen [%] (T. pseudogramen)	0	5	0	3	0	0	0	0	0	0	3	6	0	0	0	3	0	5	0	3	0	0	0	0	0	0	0	0	5	9	5	4	0	0	0	0	0	0	0	0	10	4	1	0	0	0	0	0	1
Bulimina mexicana [%] (B. mexicana)																																											0	2	1	1	2	0	0
Uvigerina peregrina [%] (U. peregrina)	2	0	0	0	0	0	0	0	0	0	0	0	0	0	0	0	0	0	0	0	0	0	0	3	34	0	0	0	0	0	0	0	0	1	17	14	13	11	0	0	0	0	0	0	0	0	1	1	0
Uvigerina bononiensis [%] (U. bononiensis)																																											0	0	0	0	0	0	0
Epistominella exigua [%] (E. exigua)																																											0	19	16	7	20	6	0
Saccorhiza ramosa [%] (S. ramosa)	16	0	0	0	0	1	3	0	22	0	0	0	0	0	0	0	0	0	0	0	0	6	0	11	13	5	34	0	0	0	0	0	0	0	0	0	0	25	0	0	0	0	0	3	0	3	0	0	0
Nonion asterizans [%] (N. asterizans)	0	0	0	0	0	0	0	0	0	0	13	22	7	0	4	3	0	0	0	0	0	0	0	0	0	0	0	0	32	12	3	0	0	0	0	0	0	0	0	0	15	16	0	0	0	0	0	0	1
Trifarina fornasinii [%] (T. fornasinii)	0	0	56	40	0	0	0	0	0	0	0	0	0	0	1	2	18	0	17	6	0	0	0	0	0	0	0	0	0	6	9	0	0	0	0	0	0	0	0	0	0	0	1	0	0	0	0	0	0
Cancris auriculus [%] (C. auriculus)	0	0	2	12	0	0	0	0	0	0	67	50	56	20	46	47	0	89	19	49	30	26	4	0	0	0	0	0	46	16	17	17	25	23	0	0	0	0	0	0	62	16	0	0	0	0	0	0	0
Foram benth [#] (total count)	1432	4600	31480	31136	19400	11490	4281	3600	1537	1211	25962	63051	40700	89202	55900	59500	1575	12315	2294	11000	20827	70000	76474	1748	458	2596	13347	12730	12900	59781	133431	37161	89018	74497	11309	4571	828	600	4538	5461	1948	61225
[truncated: 97 more columns]

## Sheet: 3-SuboxicSites
Event	GIK12341-1	GIK12342-1	GIK12343-1	GIK12343-1	GIK12342-1	GIK12341-1	GIK13223-1	GIK13224-1	GIK13234-1	GIK13235-1			Event	GIK12339-2	GIK12340-5	GIK13232-1	GIK13233-1	GIK12339-2	GIK12340-5	GIK13222-1
Latitude	15.3833	15.3833	15.4	15.4	15.3833	15.3833	12.5342	12.5318	14.1142	14.113			Latitude	15.3433	15.35	14.1177	14.1157	15.3433	15.35	12.5408
Longitude	-17.1967	-17.25	-17.275	-17.275	-17.25	-17.1967	-17.5987	-17.618	-17.54	-17.547			Longitude	-17.125	-17.1867	-17.5227	-17.5295	-17.125	-17.1867	-17.5908
Elevation [m]	-316	-405	-506	-506	-405	-316	-296	-494	-300	-503			Elevation [m]	-151	-196	-195	-294	-151	-196	-207
Depth sed [m]	0	0	0	0	0	0	0	0	0	0			Depth sed [m]	0	0	0	0	0	0	0
Reference	Lutze, 1980	Lutze, 1980	Lutze, 1980	Lutze, 1980	Lutze, 1980	Lutze, 1980	Haake, 1980	Haake, 1980	Haake, 1980	Haake, 1980			Reference	Lutze, 1980	Lutze, 1980	Haake, 1980	Haake, 1980	Lutze, 1980	Lutze, 1980	Haake, 1980
Oxygen	62.0388	55.7194	60.4088	60.4088	55.7194	62.0388	65.14	56.9702	64.6048	59.2703	Average		Oxygen	84.764	75.5843	78.1297	67.125	84.764	75.5843	78.311
Rectuvigerina arquatensis [%] (R. arquatensis)				23	54	35	8.4	4.2	2.3	10.5	19.6286		Uvigerina spp. [%]			18.5	12.5			20.5	17.1667
Cancris auriculus [%] (C. auriculus)	17	25	23	3	10	9	5.5	11.3	10.9	21.9	13.66		Cancris auriculus [%] (C. auriculus)	16	17	9	3	16	15	13.3	12.7571
Uvigerina elongata [%] (U. elongata)	18	1	19								12.6667		Trifarina fornasinii [%] (T. fornasinii)	6	9	32.7	18.4	1	3	14.5	12.0857
Bolivina dilitata dilitatissima [%] (B. d. dilitatissima)							44.8	1.7	0	1.9	12.1		Uvigerina finisterrensis [%] (U. finisterrensis)	0	0			10	34		11
Cribrostomoides trochamminiforme [%] (C. trochamminiforme)				12	5	12					9.66667		Uvigerina pygmaea [%] (U. pygmaea)	4	11						7.5
Bolvina subaenariensis [%]							0	36.2	0	0	9.05		Bolivina striatula [%] (B. striatula)			0.3	0	26	4	2.2	6.5
Liebusella goesi [%] (L. goesi)	8	43	10	1	7	3	0.5	13.8	1.2	0	8.75		Reophax scorpiurus [%] (R. scorpiurus)			1.5	16.5			0.6	6.2
Trifarina elongatastriata [%] (T. elongatastriata)							5.3	5.6	8	13.2	8.025		Trifarina elongatastriata [%] (T. elongatastriata)			1.1	12.4			3.9	5.8
Cribrostomoides cf. triangularis [%] (C. cf. triangularis)	16	16	17				0.8	0	5.2	0	7.85714		Uvigerina elongata [%] (U. elongata)	0	11						5.5
Bolivina cincta [%] (B. cincta)				19	0	0					6.33333		Globobulimina sp. [%] (var. 324/2, shelf-fauna)	14	3			2	2		5.25
Uvigerina spp. [%]							5.8	0.6	11.4	6.7	6.125		Gyroidina umbonata [#] (G. umbonata)			8.2	0			7.1	5.1
Eggerella arctica [%] (E. arctica)	7	1	11				0	3.3	6.4	1	4.24286		H. elegans [%] (var. subsp. 339, slope-fauna)	5	5						5
U. peregina dirupta [%]							0	2.3	8.6	5.7	4.15		Textularia pseudogramen [%] (T. pseudogramen)	9	5	2.8	1.5	2	1	9.3	4.37143
Cribrostomoides triangularis [%] (C. triangularis)				6	2	4					4		Nonion asterizans [%] (N. asterizans)	12	3	2.1	1.9	2	6	2.8	4.25714
Eggerella scabra [%] (E. scabra)							4.5	2.3	3.4	4.7	3.725		Hoeglundina elegans [%] (H. elegans)	0	0	9	14.2	0	0	4.3	3.92857
Planulina ariminensis [%] (P. ariminensis)	1	0	0				2.1	0.2	5.7	13.3	3.18571		Liebusella goesi [%] (L. goesi)	6	9	0	1.1	1	6	2.6	3.67143
Bulimina striata [%] (B. striata)				0	4	5					3		Bolivina dilitata dilitatissima [%] (B. d. dilitatissima)			0.3	10.5			0	3.6
Reophax scorpiurus [%] (R. scorpiurus)							1.6	0.6	9.7	0	2.975		Bolivina variabilis [%] (B. variabilis)					6	1		3.5
Bolivina ex gr. B. dilatata [%] (B. ex gr. B. dilatata)				5	1	2					2.66667		Hanzawaia rhodiensis [%] (H. rhodiensis)	0	2			6	6		3.5
Cassidulina crassa [%] (C. crassa)				5	1	1					2.33333		Bolivina ex gr. B. dilatata [%] (B. ex gr. B. dilatata)					7	0		3.5
Cassidulina laevigata [%] (C. laevigata)				6	0	1					2.33333		Amphicoryna scalaris [%] (A. scalaris)	5	1						3
Trifarina fornasinii [%] (T. fornasinii)	0	0	0	0	0	0	9.5	0	10.9	0	2.04		Bulimina costata [%] (B. costata)			2.9	1.1			1.7	1.9
Gavelinopsis translucens [%] (G. translucens)				0	5	0					1.66667		Eggerella scabra [%] (E. scabra)			0	0.4			5	1.8
Globobulimina sp. [%] (var. 324/2, shelf-fauna)	1	5	0	0	3	1					1.66667		Cribrostomoides cf. triangularis [%] (C. cf. triangularis)	2	5	0	0.4			1.1	1.7
Ammoscalaria tenuimargo [%] (A. tenuimargo)							0.5	3.9	0	1.9	1.575		Bulimina subulata [#] (B. subulata)					1	2		1.5
Saccammina sp. [%]							0.5	0	1.2	3.8	1.375		Bulimina subacuminata [%] (B. subacuminata)					1	2		1.5
Lenticulina orbicularis [%] (L. orbicularis)							0.3	0	3.4	1	1.175		Rectuvigerina arquatensis [%] (R. arquatensis)			0	0	0	6	1.1	1.42
Cribrostomoides sp. [%]							0	4.6	0	0	1.15		Globobulimina cf. glabra [%] (G. cf. glabra)			2.6	0.4			0.6	1.2
Cibicidoides pseudoungerianus [%] (C. pseudoungerianus)	0	0	3				0	0	0.6	3.8	1.05714		Ammonia beccarii [%] (A. beccarii)	1	1						1
Uvigerina pygmaea [%] (U. pygmaea)	0	3	0								1		Bulimina striata [%] (B. striata)					1	1		1
Globobulimina cf. glabra [%] (G. cf. glabra)							2.1	0	1.7	0	0.95		Cribrostomoides triangularis [%] (C. triangularis)					1	1		1
Textularia pseudogramen [%] (T. pseudogramen)	4	0	0	0	1	2	1.6	0	0.7	0	0.93		Reophax calcareus [%] (R. calcareus)			0.8	1.9			0	0.9
Reophax calcareus [%] (R. calcareus)							1.1	0.6	0	1.9	0.9		Quinqueloculina spp. [%]			0.3	0			2.2	0.833333
Hanzawaia rhodiensis [%] (H. rhodiensis)	2	0	0	0	0	3					0.833333		Rectuvigerina phlegeri [%] (R. phlegeri)			0	0	4	0	0	0.8
Ehrenbergina undulata [%] (E. undulata)	0	0	0	1	0	0	0	0	2.9	3.8	0.77		Lenticulina orbicularis [%] (L. orbicularis)			1.8	0			0.6	0.8
Amphicoryna scalaris [%] (A. scalaris)	0	1	1								0.666667		Textularia sagittula [%] (T. sagittula)			1.3	0	0	1	1.3	0.72
Uvigerina finisterrensis [%] (U. finisterrensis)	0	0	0	1	1	2					0.666667		Fursenkoina mexicana [%] (F. mexicana)			0	0			2.1	0.7
Uvigerina peregrina [%] (U. peregrina)	0	0	1	1	1	1					0.666667		Reophax dentaliniformis [%] (R. dentaliniformis)			0.5	0.8			0.4	0.566667
Bulimina costata [%] (B. costata)							0.3	0	1.1	1	0.6		Epistominella exigua [%] (E. exigua)					1	0		0.5
Cassidulina carinata [%] (C. carinata)							0	2.3	0	0	0.575		Cassidulina subglobosa [%] (C. subglobosa)					0	1		0.5
Gyroidina umbonata [#] (G. umbonata)							0	1.7	0.6	0	0.575		Cassidulina laevigata [%] (C. laevigata)					1	0		0.5
Globobulimina hoeglundi [%] (G. hoeglundi) (including G. turgida, slope-f...)	0	0	1	1	1	0					0.5		Bolivina ex gr. B. pacifica [%] (B. ex gr. B. pacifica)					1	0		0.5
Hoeglundina elegans [%] (H. elegans)	0	0	0	0	0	0	0.8	1.9	2.3	0	0.5		Elphidium advenum [%] (E. advenum)					1	0		0.5
Fursenkoina mexicana [%] (F. mexicana)							0	1.9	0	0	0.475		Bolivina pacifica [%] (B. pacifica)			0.3	1.1			0	0.466667
Trochammina globigeriniformis [%] (T. globigeriniformis)				0	0	0	0	0	2.4	0	0.342857		Bulimina gibba [%] (B. gibba)			0.5	0.4			0.4	0.433333
Bolivina tongi [%] (B. tongi)				0	0	1					0.333333		Cassidulina carinata [%] (C. carinata)			0.8	0.4			0	0.4
Chilostomella ovoidea [%] (C. ovoidea)				1	0	0					0.333333		Spiroloculina depressa [%] (S. depressa)			0.8	0			0.4	0.4
Rosalina globularis [%] (R. globularis)				0	1	0					0.333333		Hanzawaia concentrica [%] (H. concentrica)			0.5	0			0.7	0.4
Bolivina pacifica [%] (B. pacifica)							0.3	0	0	1	0.325		Cribrostomoides jeffreysii [%] (C. jeffreysii)			0	0	1	0	0.7	0.34
Bulimina aculeata [%] (B. aculeata)	0	0	0				0	0	0	1.9	0.271429		Dorothia rudis [%] (D. rudis)	0	0	0.8	0.4			0	0.24
Globobulimina turgida [%] (G. turgida)							0	0.8	0	0	0.2		Fursenkoina fusiformis [%] (F. fusiformis)			0	0	0	1	0	0.2
Reophax dentaliniformis [%] (R. dentaliniformis)							0.8	0	0	0	0.2		Trochammina globigeriniformis [%] (T. globigeriniformis)			0	0.4	0	0	0.2	0.12
Cribrostomoides jeffreysii [%] (C. jeffreysii)				0	0	1	0.3	0	0	0	0.185714		Nouria polymorphinoides [%] (N. polymorphinoides)			0.3	0			0	0.1
Textularia sagittula [%] (T. sagittula)				0	0	0	1.3	0	0	0	0.185714		Saccammina sp. [%]			0.3	0			0	0.1
Bolivina striatula [%] (B. striatula)				0	0	1	0	0	0	0	0.142857		U. peregina dirupta [%]			0	0			0.2	0.0666667
Nonion asterizans [%] (N. asterizans)	0	0	0	0	0	0	0.3	0	0	1	0.13		Siphonaperta sp. [%]			0	0			0.2	0.0666667
Ammoscalaria pseudospiralis [%] (A. pseudospiralis)	0	0	0				0.5	0.2	0	0	0.1		Ehrenbergina undulata [%] (E. undulata)	0	0	0	0.4	0	0	0	0.0571429
Hanzawaia concentrica [%] (H. concentrica)							0.3	0	0	0	0.075		Uvigerina bononiensis [%] (U. bononiensis)					0	0		0
Nouria polymorphinoides [%] (N. polymorphinoides)							0.3	0	0	0	0.075		Cassidulina crassa [%] (C. crassa)					0	0		0
Valvulineria laevigata [%] (V. laevigata)				0	0	0	0	0.2	0	0	0.0285714		Bulimina mexicana [%] (B. mexicana)					0	0		0
Ammonia beccarii [%] (A. beccarii)	0	0	0								0		Epistominella levicula [%] (E. levicula)					0	0		0
Bolivina compacta [%] (B. compacta)				0	0	0					0		Bolivina pseudoplicata [%] (B. pseudoplicata)					0	0		0
Bolivina difformis [%] (B. difformis)				0	0	0					0		Suggrunda eckisi [%] (S. eckisi)			0	0			0	0
Bolivina ex gr. B. pacifica [%] (B. ex gr. B. pacifica)				0	0	0					0		Saccorhiza ramosa [%] (S. ramosa)	0	0			0	0		0
Bolivina pseudoplicata [%] (B. pseudoplicata)				0	0	0					0		Uvigerina peregrina [%] (U. peregrina)	0	0			0	0		0
Bolivina variabilis [%] (B. variabilis)				0	0	0					0		Pyrgo fornasinii [%] (P. fornasinii)	0	0						0
Bulimina alazanensis [%] (B. alazanensis)				0	0	0					0		Gavelinopsis translucens [%] (G. translucens)					0	0		0
Bulimina gibba [%] (B. gibba)							0	0	0	0	0		Ceratobulimina pacifica [%] (C. pacifica)	0	0						0
Bulimina mexicana [%] (B. mexicana)				0	0	0					0		Textularia panamensis [%] (T. panamensis)	0	0	0	0			0	0
Bulimina subacuminata [%] (B. subacuminata)				0	0	0					0		Trifarina angulosa [%] (T. angulosa)					0	0		0
Bulimina subulata [#] (B. subulata)				0	0	0					0		Jacullela obtusa [%] (J. obtusa)	0	0						0
Buliminella sp. [%]				0	0	0					0		Bolivina cincta [%] (B. cincta)					0	0		0
Cassidulina subglobosa [%] (C. subglobosa)				0	0	0					0		Quinqueloculina ex gr. Q. vulgaris [%] (Q. ex gr. Q. vulgaris)	0	0						0
Ceratobulimina pacifica [%] (C. pacifica)	0	0	0								0		Sphaeroidina bulloides [%] (S. bulloides)	0	0						0
Cibicides lobatulus [%] (C. lobatulus)	0	0	0	0	0	0					0		Ammoscalaria pseudospiralis [%] (A. pseudospiralis)	0	0	0	0			0	0
Cibicidoides kullenbergi [%] (C. kullenbergi)	0	0	0								0		Cribrostomoides subglobosum [%] (C. subglobosum)	0	0						0
Cibicidoides wuellerstorfi [%] (C. wuellerstorfi)	0	0	0				0	0	0	0	0		Hormosina globulifera [%] (H. globulifera)	0	0						0
Cribrostomoides subglobosum [%] (C. subglobosum)	0	0	0								0		Bolivina difformis [%] (B. difformis)					0	0		0
Cyclammina pusilla [%] (C. pusilla)	0	0	0								0		Reophax fusiformis [%] (R. fusiformis)					0	0		0
Dorothia rudis [%] (D. rudis)	0	0	0				0	0	0	0	0		Gavelinopsis praegeri [%] (G. praegeri)					0	0		0
Epistominella exigua [%] (E. exigua)				0	0	0					0		Cribrostomoides sp. [%]			0	0			0	0
Epistominella levicula [%] (E. levicula)				0	0	0					0		Rhabdammina abyssorum [%] (R. abyssorum)	0	0						0
Fursenkoina fusiformis [%] (F. fusiformis)				0	0	0	0	0	0	0	0		Globobulimina turgida [%] (G. turgida)			0	0			0	0
Gavelinopsis praegeri [%] (G. praegeri)				0	0	0					0		Eggerella arctica [%] (E. arctica)	0	0	0	0			0	0
Gyroidinoides cf. perlucida [#] (G. cf. perlucida)				0	0	0					0		Globobulimina hoeglundi [%] (G. hoeglundi) (including G. turgida, slope-f...)	0	0			0	0		0
H. elegans [%] (var. subsp. 339, slope-fauna)	0	0	0								0		Hanzawaia sp. [%]			0	0			0	0
Hanzawaia sp. [%]							0	0	0	0	0		Reophax aduncus [%] (R. aduncus)			0	0			0	0
Hormosina globulifera [%] (H. globulifera)	0	0	0								0		Reophax cf. pilulifer [%] (R. cf. pilulifer)			0	0			0	0
Jacullela obtusa [%] (J. obtusa)	0	0	0								0		Marsipella elongata [%] (M. elongata)	0	0						0
Marsipella elongata [%] (M. elongata)	0	0	0								0		Cyclammina pusilla [%] (C. pusilla)	0	0						0
Melonis barleeanus [%] (M. barleeanus)							0	0	0	0	0		Ammoscalaria tenuimargo [%] (A. tenuimargo)			0	0			0	0
Melonis zaandamae [%] (M. zaandamae)	0	0	0	0	0	0					0		Pyrgo murrhina [%] (P. murrhina)	0	0						0
Oridorsalis umbonatus [%] (O. umbonatus)	0	0	0	0	0	0					0		Remaneica spp. [%]					0	0		0
Planorbulina mediterranensis [%] (P. mediterranensis)	0	0	0	0	0	0					0		Melonis zaandamae [%] (M. zaandamae)	0	0			0	0		0
Pullenia quinqueloba [%] (P. quinqueloba)				0	0	0					0		Trifarina bradyi [%] (T. bradyi)					0	0		0
Pyrgo fornasinii [%] (P. fornasinii)	0	0	0								0		Valvulineria laevigata [%] (V. laevigata)			0	0	0	0	0	0
Pyrgo murrhina [%] (P. murrhina)	0	0	0								0		Bolvina subaenariensis [%]			0	0			0	0
Quinqueloculina ex gr. Q. vulgaris [%] (Q. ex gr. Q. vulgaris)	0	0	0								0		Cibicidoides kullenbergi [%] (C. kullenbergi)	0	0						0
Quinqueloculina spp. [%]							0	0	0	0	0		Bolivina compacta [%] (B. compacta)					0	0		0
Rectuvigerina phlegeri [%] (R. phlegeri)				0	0	0	0	0	0	0	0		Melonis barleeanus [%] (M. barleeanus)			0	0			0	0
Remaneica spp. [%]				0	0	0					0		Bolivina tongi [%] (B. tongi)					0	0		0
Reophax aduncus [%] (R. aduncus)							0	0	0	0	0		Cibicides lobatulus [%] (C. lobatulus)	0	0			0	0		0
Reophax cf. pilulifer [%] (R. cf. pilulifer)							0	0	0	0	0		Nonionella cordiformis [%] (N. cordiformis)			0	0			0	0
Reophax fusiformis [%] (R. fusiformis)				0	0	0					0		Elphidium macellum [%] (E. macellum)			0	0			0	0
Rhabdammina abyssorum [%] (R. abyssorum)	0	0	0								0		Buliminella sp. [%]					0	0		0
Saccorhiza ramosa [%] (S. ramosa)	0	0	0	0	0	0					0		Trochammina cf. advena [%] (T. cf. advena)					0	0		0
Siphonaperta sp. [%]							0	0	0	0	0		Bulimina alazanensis [%] (B. alazanensis)					0	0		0
Sphaeroidina bulloides [%] (S. bulloides)	0	0	0								0		Phyllanthus maderaspatensis [#] (P. maderaspatensis)			0	0			0	0
Suggrunda eckisi [%] (S. eckisi)							0	0	0	0	0		Oridorsalis umbonatus [%] (O. umbonatus)	0	0			0	0		0
Textularia panamensis [%] (T. panamensis)	0	0	0				0	0	0	0	0		Gyroidinoides cf. perlucida [#] (G. cf. perlucida)					0	0		0
Trifarina angulosa [%] (T. angulosa)				0	0	0					0		Cibicidoides wuellerstorfi [%] (C. wuellerstorfi)	0	0	0	0			0	0
Trifarina bradyi [%] (T. bradyi)				0	0	0					0		Planorbulina mediterranensis [%] (P. mediterranensis)	0	0			0	0		0
Trochammina cf. advena [%] (T. cf. advena)				0	0	0					0		Pullenia quinqueloba [%] (P. quinqueloba)					0	0		0
Uvigerina bononiensis [%] (U. bononiensis)				0	0	0					0		Rosalina globularis [%] (R. globularis)					0	0		0
Foram benth [#] (total count)	37161	89018	74497	74497	89018	37161	330	175	379	267	40250.3		Ammobaculites agglutinans [%] (A. agglutinans)			0	0			0	0
													Bulimina aculeata [%] (B. aculeata)	0	0	0	0			0	0
													Chilostomella ovoidea [%] (C. ovoidea)					0	0		0
													Hormosina guttifera [%] (H. guttifera)					0	0		0
													Elphidium crispum [%] (E. crispum)	0	0						0
													Cibicidoides robertsonianus [%] (C. robertsonianus)					0	0		0
													Neoconcorbina millettii [%] (N. millettii)					0	0		0
													Discanomalina vermiculata [%] (D. vermiculata)	0	0						0
													Cribrostomoides trochamminiforme [%] (C. trochamminiforme)					0	0		0
													Cibicidoides pseudoungerianus [%] (C. pseudoungerianus)	0	0	0	0			0	0
													Siphotextularia caroliniana [%] (S. caroliniana)	0	0						0
													Sigmoilopsis schlumbergeri [%] (S. schlumbergeri)	0	0						0
													Planulina ariminensis [%] (P. ariminensis)	0	0	0	0			0	0
													Quinqueloculina ex gr. Q. pulchella [%] (Q. ex gr. Q. pulchella)	0	0						0
													Uvigerina auberiana [#] (U. auberiana)								#DIV/0!
													Cibicidoides pachyderma [%] (C. pachyderma)								#DIV/0!
													Reophax bilocularis [#] (R. bilocularis)								#DIV/0!
													Lagenammina difflugiformis [%] (L. difflugiformis)								#DIV/0!
													Ammoscalaria sp. [%] (Ammoscalaria sp.)								#DIV/0!
													Foram benth oth [%]								#DIV/0!
													Robertinoides chapmani [%] (R. chapmani)								#DIV/0!
													Ammomarginulina foliacea [%] (A. foliacea)								#DIV/0!
													Valvulina conica [%] (V. conica)								#DIV/0!
													Recurvoides contortus [%] (R. contortus)								#DIV/0!
													Crithionina sp. [#] (Crithionina sp.)								#DIV/0!
													Eggerella bradyi [%] (E. bradyi)								#DIV/0!
													Trochammina sp. [#] (Trochammina sp.)								#DIV/0!
													Globocassidulina subglobosa [#] (G. subglobosa)								#DIV/0!
													Epistominella smithi [%] (E. smithi)								#DIV/0!
													Saccammina sphaerica [#] (S. sphaerica)								#DIV/0!
													Gyroidina polia [#] (G. polia)								#DIV/0!
													Ammodiscus incertus [%] (A. incertus)								#DIV/0!
													Lagenammina tubulata [%] (L. tubulata)								#DIV/0!
													Fissurina spp. [#] (Fissurina spp.)								#DIV/0!
													Pullenia bulloides [#] (P. bulloides)								#DIV/0!
													Ammolagena clavata [#] (A. clavata)								#DIV/0!
													Ammobaculites filiformis [%] (A. filiformis)								#DIV/0!
													Reophax guttifer [%] (R. guttifer)								#DIV/0!
													Verneuilinulla propinqua [%] (V. propinqua)								#DIV/0!
													Cibicidoides globulosus [%] (C. globulosus)								#DIV/0!
													Recurvoides scitulum [%] (R. scitulum)								#DIV/0!
													Pyrgo depressa [%] (P. depressa)								#DIV/0!
													Hyperammina elongata [#] (H. elongata)								#DIV/0!
													Haplophragmoides bradyi [%] (H. bradyi)								#DIV/0!
													Karrerulina conversa [%] (K. conversa)								#DIV/0!
													Pyrgoella sphaera [%] (P. sphaera)								#DIV/0!
													Triloculina sp. [%] (Triloculina sp.)								#DIV/0!
													Reophax micaceus [#] (R. micaceus)								#DIV/0!
													Spirosigmoilina spp. [%] (Spirosigmoilina spp.)								#DIV/0!
													Psammosphaera fusca [%] (P. fusca)								#DIV/0!
													Miliolidae [%] (Miliolid)								#DIV/0!
													Cyclammina cancellata [%] (C. cancellata)								#DIV/0!
													Brizalina subspinescens [%] (B. subspinescens)								#DIV/0!
													Discammina spp. [%] (Discammina spp.)								#DIV/0!
													Psammosphaera sp. [%] (Psammosphaera sp.)								#DIV/0!
													Lagena spp. [#] (Lagena spp.)								#DIV/0!
													Bolivina albatrossi [#] (B. albatrossi)								#DIV/0!
													Cribrostomoides wiesneri [%] (C. wiesneri)								#DIV/0!
													Rhabdammina spp. [%] (Rhabdammina spp.)								#DIV/0!
													Pseudogaudryina sp. [%] (Pseudogaudryina sp.)								#DIV/0!
													Globobulimina affinis [#] (G. affinis)								#DIV/0!
													Textularia conica [%] (T. conica)								#DIV/0!
													Subreophax aduncus [%] (S. aduncus)								#DIV/0!
													Reophax sp. [#] (Reophax sp.)								#DIV/0!
													Astrorhiza sp. [%] (Astrorhiza sp.)								#DIV/0!
													Cibicidoides bradyi [%] (C. bradyi)								#DIV/0!
													Gyroidinoides soldanii [%] (G. soldanii)								#DIV/0!
													Osangularia culter [#] (O. culter)								#DIV/0!
													Paratrochammina challengeri [%] (P. challengeri)								#DIV/0!
													Epistominella pusilla [#] (E. pusella)								#DIV/0!
													Cassidulinoides tenuis [%] (C. tenuis)								#DIV/0!
													Praecystammina globigeriniformis [%] (P. globigeriniformis)								#DIV/0!
													Deuterammina montagui [%] (D. montagui)								#DIV/0!
													Glandulina ovula [%] (G. ovula)								#DIV/0!
													Trochamminopsis pusillus [%] (T. pusillus)								#DIV/0!
													Haplophragmoides sphaeriloculus [#] (H. sphaeriloculus)								#DIV/0!
													Oolina spp. [#] (Oolina spp.)								#DIV/0!
													Angulogerina angulosa [%] (A. angulosa)								#DIV/0!
													Reophax agglutinatus [%] (R. agglutinatus)								#DIV/0!
													Buliminella exilis [#] (B. exilis)								#DIV/0!
													Pullenia subcarinata [#] (P. subcarinata)								#DIV/0!
													Nonionella spp. [%] (Nonionella spp.)								#DIV/0!
													Uvigerina proboscidea [%] (U. proboscidea)								#DIV/0!
													Epistominella rugosa [#] (E. rugosa)								#DIV/0!
													Nonion spp. [%] (Nonion spp.)								#DIV/0!
													Siphotextularia spp. [%] (Siphotextularia spp.)								#DIV/0!
													Earlandammina inconspicua [#] (E. inconspicua)								#DIV/0!
													Pyrgo serrata [%] (P. serrata)								#DIV/0!
													Bolivina dilatata [#] (B. dilatata)								#DIV/0!
													Pyrgo lucernula [#] (P. lucernula)								#DIV/0!
													Globulotuba sp. [%] (Globulotuba sp.)								#DIV/0!
													Usbekistania charoides [%] (U. charoides)								#DIV/0!
													Bolivina spp. [%] (Bolivina spp.)								#DIV/0!
													Spirophthalmidium cf. pusillum [#] (S. cf. pusillum)								#DIV/0!
													Laticarinina pauperata [#] (L. pauperata)								#DIV/0!

## Sheet: 3-OxicSites
Event	GIK12301-4	GIK12302-3	GIK12303-2	GIK12304-3	GIK12305-2	GIK12306-2	GIK12307-3	GIK12308-2	GIK12309-1	GIK12310-1	GIK12311-1	GIK12312-2	GIK12313-2	GIK12314-1	GIK12315-1	GIK12316-1	GIK12317-1	GIK12320-1	GIK12322-2	GIK12323-1	GIK12324-1	GIK12325-2	GIK12326-3	GIK12327-2	GIK12328-2	GIK12329-2	GIK12330-1	GIK12332-1	GIK12338-1	GIK12344-1	GIK12345-3	GIK12346-1	GIK12347-1	GIK12350-1	GIK12352-1	GIK12354-1	GIK12390-1	M8_013-3	M8_016-3	M8_017-2	M8_018-1	M8_019-2	M8_020-2	M8_023-1	M8_025-1	M8_031-2	M8_056-1	GIK12330-1	GIK12329-2
Latitude	27.0783	26.0033	26.1967	26.23	26.285	26.3267	26.405	26.645	26.8383	23.4983	22.3667	22.4333	22.475	22.5017	22.7083	22.925	22.8617	22.515	22.9033	22.9067	22.915	22.99	23.035	23.1317	21.145	19.3717	16.7683	16.1933	15.3167	15.265	15.48	15.57	15.825	15.7083	16.2783	16.58	22.6717	39.316	33.858	33.62	33.6	33.553	33.45	33.503	33.258	34.7998	37.72	16.7683	19.3717
Longitude	-15.0667	-14.6667	-14.7933	-14.81	-14.855	-14.9283	-14.9617	-15.0533	-15.11	-18.7167	-16.7883	-17.07	-17.15	-17.2233	-17.1583	-17.1333	-17.15	-16.6317	-17.1633	-17.185	-17.2217	-17.3283	-17.41	-17.735	-18.5733	-19.93	-22.0167	-22.345	-17.0917	-17.1833	-17.36	-17.545	-17.8617	-16.7833	-16.6833	-16.635	-16.46	-9	-9.728	-9.4083	-9.403	-9.338	-9.316	-8.416	-9.271	-10.25	-10.505	-22.0167	-19.93
Elevation [m]	-2906	-64	-151	-202	-501	-741	-1070	-2090	-2849	-3075	-43	-62	-82	-109	-109	-109	-214	-38	-316	-418	-514	-768	-1024	-2032	-2822	-3314	-3488	-2008	-103	-725	-966	-1517	-2710	-51	-70	-39	-33	-180	-4354	-3016	-1754	-1311	-823	-65	-510	-4144	-3927	-3488	-3314
Depth sed [m]	0	0	0	0	0	0	0	0	0	0	0	0	0	0	0	0	0	0	0	0	0	0	0	0	0	0	0	0	0	0	0	0	0	0	0	0	0	0	0	0	0	0	0	0	0	0	0	0	0
Reference	Lutze, 1980	Lutze, 1980	Lutze, 1980	Lutze, 1980	Lutze, 1980	Lutze, 1980	Lutze, 1980	Lutze, 1980	Lutze, 1980	Lutze, 1980	Lutze, 1980	Lutze, 1980	Lutze, 1980	Lutze, 1980	Lutze, 1980	Lutze, 1980	Lutze, 1980	Lutze, 1980	Lutze, 1980	Lutze, 1980	Lutze, 1980	Lutze, 1980	Lutze, 1980	Lutze, 1980	Lutze, 1980	Lutze, 1980	Lutze, 1980	Lutze, 1980	Lutze, 1980	Lutze, 1980	Lutze, 1980	Lutze, 1980	Lutze, 1980	Lutze, 1980	Lutze, 1980	Lutze, 1980	Lutze, 1980	Lutze, 1980	Lutze, 1980	Lutze, 1980	Lutze, 1980	Lutze, 1980	Lutze, 1980	Lutze, 1980	Lutze, 1980	Lutze, 1980	Lutze, 1980	Lutze, 1980	Lutze, 1980
Oxygen	230.887	201.53	189.53	184.081	152.264	134.277	157.964	221.464	230.918	228.76	147.489	139.343	137.231	127.312	127.312	133.93	127.24	158.726	129.525	124.256	122.824	122.094	144.29	220.536	230.288	226.351	235.742	225.65	95.2895	86.5231	120.601	197.114	233.399	130.492	108.746	130.216	158.726	228.144	240.035	240.284	219.627	185.58	166.06	222.841	179.92	240.009	242.515	235.742	226.351
Cancris auriculus [%] (C. auriculus)	0	0	2	12	0	0	0	0	0	0	67	50	56	20	46	47	0	89	19	49	30	26	4	0	0	0	0	0	46	0	0	0	0	0	0	62	16	0	0	0	0	0	0	0	0	0	0	0	0
Uvigerina bononiensis [%] (U. bononiensis)																																						0	0	0	0	0	0	0	0	0	0	0	0
Bolivina dilitata dilitatissima [%] (B. d. dilitatissima)
Uvigerina auberiana [#] (U. auberiana)
Cibicidoides pachyderma [%] (C. pachyderma)
Cassidulina crassa [%] (C. crassa)																																						11	8	23	6	9	7	1	12	3	4	0	0
Reophax bilocularis [#] (R. bilocularis)
Hanzawaia concentrica [%] (H. concentrica)
Lagenammina difflugiformis [%] (L. difflugiformis)
Epistominella exigua [%] (E. exigua)																																						0	19	16	7	20	6	0	0	33	9	0	35
Globobulimina cf. glabra [%] (G. cf. glabra)
Ammonia beccarii [%] (A. beccarii)	0	0	0	0	0	0	0	0	0	0	9	0	0	0	0	0	0	1	0	0	0	0	0	0	0	0	0	0	1	0	0	0	0	0	0	0	60
Cassidulina carinata [%] (C. carinata)
Ammoscalaria sp. [%] (Ammoscalaria sp.)
Bulimina mexicana [%] (B. mexicana)																																						0	2	1	1	2	0	0	0	0	0	0	0
Foram benth oth [%]
Bolivina variabilis [%] (B. variabilis)																																						1	2	1	0	1	1	17	2	3	0	0	0
U. peregina dirupta [%]
Epistominella levicula [%] (E. levicula)																																						0	10	7	3	7	9	0	0	0	6	0	0
Bolivina pseudoplicata [%] (B. pseudoplicata)																																						0	0	0	0	0	0	0	0	0	0	0	0
Cassidulina subglobosa [%] (C. subglobosa)																																						6	8	3	2	3	12	0	31	4	1	0	0
Suggrunda eckisi [%] (S. eckisi)
Nonion asterizans [%] (N. asterizans)	0	0	0	0	0	0	0	0	0	0	13	22	7	0	4	3	0	0	0	0	0	0	0	0	0	0	0	0	32	0	0	0	0	0	0	15	16	0	0	0	0	0	0	1	0	0	0	0	0
Robertinoides chapmani [%] (R. chapmani)
Uvigerina spp. [%]
Nouria polymorphinoides [%] (N. polymorphinoides)
Saccorhiza ramosa [%] (S. ramosa)	16	0	0	0	0	1	3	0	22	0	0	0	0	0	0	0	0	0	0	0	0	6	0	11	13	5	34	0	0	0	0	0	25	0	0	0	0	0	3	0	3	0	0	0	0	3	0	0	0
Bulimina gibba [%] (B. gibba)
Uvigerina peregrina [%] (U. peregrina)	2	0	0	0	0	0	0	0	0	0	0	0	0	0	0	0	0	0	0	0	0	0	0	3	34	0	0	0	0	17	14	13	11	0	0	0	0	0	0	0	0	1	1	0	0	0	1	0	0
Cassidulina laevigata [%] (C. laevigata)																																						14	2	1	5	1	7	7	5	0	1	0	0
Reophax calcareus [%] (R. calcareus)
Pyrgo fornasinii [%] (P. fornasinii)	0	0	0	0	0	0	0	0	0	0	0	0	0	0	0	0	36	0	42	0	0	0	0	0	0	0	0	0	0	0	0	0	0	0	0	0	0
Gavelinopsis translucens [%] (G. translucens)																																						0	0	0	2	8	0	0	0	0	0	0	0
Ceratobulimina pacifica [%] (C. pacifica)	0	0	0	0	0	0	0	29	0	0	0	0	0	0	0	0	0	0	0	0	0	0	1	6	0	0	0	40	0	0	0	0	0	0	0	0	0
Trifarina fornasinii [%] (T. fornasinii)	0	0	56	40	0	0	0	0	0	0	0	0	0	0	1	2	18	0	17	6	0	0	0	0	0	0	0	0	0	0	0	0	0	0	0	0	0	1	0	0	0	0	0	0	0	0	0	0	0
Rectuvigerina phlegeri [%] (R. phlegeri)																																						0	0	0	0	0	0	4	0	0	0	0	0
Hanzawaia rhodiensis [%] (H. rhodiensis)	0	2	0	0	0	0	0	0	0	0	0	0	1	20	7	2	0	0	2	0	10	0	0	0	0	0	0	0	2	0	0	0	0	0	0	9	0	2	0	0	0	0	0	0	2	0	0	0	0
Saccammina sp. [%]
Textularia panamensis [%] (T. panamensis)	0	0	0	0	0	0	0	0	0	0	0	0	0	0	0	0	0	0	0	0	0	0	0	0	0	0	0	0	0	0	0	0	0	77	5	0	0
Trifarina angulosa [%] (T. angulosa)																																						8	1	2	1	0	7	3	4	0	0	0	0
Bolivina pacifica [%] (B. pacifica)
Ammomarginulina foliacea [%] (A. foliacea)
Textularia pseudogramen [%] (T. pseudogramen)	0	5	0	3	0	0	0	0	0	0	3	6	0	0	0	3	0	5	0	3	0	0	0	0	0	0	0	0	5	0	0	0	0	0	0	10	4	1	0	0	0	0	0	1	0	0	0	0	0
Uvigerina finisterrensis [%] (U. finisterrensis)	0	0	0	0	0	7	0	0	0	0	0	0	0	0	0	0	0	0	0	0	0	32	61	0	0	0	0	0	0	0	0	0	0	0	0	0	0	5	0	0	0	0	1	1	1	0	0	0	0
Jacullela obtusa [%] (J. obtusa)	0	0	0	0	1	55	5	0	0	0	0	0	0	0	0	0	0	0	0	1	1	0	0	0	0	0	0	0	0	0	0	0	0	0	0	0	0
Fursenkoina fusiformis [%] (F. fusiformis)																																						0	0	0	1	0	0	2	0	0	0	0	0
Bolivina ex gr. B. dilatata [%] (B. ex gr. B. dilatata)																																						3	2	1	2	0	1	1	3	0	1	0	0
Valvulina conica [%] (V. conica)
Bolivina cincta [%] (B. cincta)																																						0	0	8	42	0	1	0	0	0	0	0	0
Reophax scorpiurus [%] (R. scorpiurus)
Quinqueloculina ex gr. Q. vulgaris [%] (Q. ex gr. Q. vulgaris)	0	52	0	0	0	0	0	0	0	0	0	0	0	0	0	0	0	2	0	0	0	0	0	0	0	0	0	0	1	0	0	0	0	0	0	0	0
Hoeglundina elegans [%] (H. elegans)	17	0	0	0	0	1	17	21	22	0	0	0	0	0	0	0	0	0	0	0	0	0	0	4	4	10	5	0	0	0	0	0	1	0	0	0	0	1	0	1	2	1	0	0	1	0	0	0	0
Bolivina ex gr. B. pacifica [%] (B. ex gr. B. pacifica)																																						0	0	0	0	0	0	1	0	0	0	0	0
Bulimina subulata [#] (B. subulata)																																																0	0
Sphaeroidina bulloides [%] (S. bulloides)	0	0	0	0	0	7	3	1	0	0	0	0	0	0	0	0	0	0	0	0	0	0	1	1	0	0	4	0	0	0	3	0	0	0	0	0	0
Recurvoides contortus [%] (R. contortus)
Crithionina sp. [#] (Crithionina sp.)
Ammoscalaria pseudospiralis [%] (A. pseudospiralis)	0	0	0	0	0	0	0	0	0	0	0	0	0	0	0	0	0	0	0	0	0	0	0	0	0	0	0	0	0	0	0	0	0	11	55	0	0
Eggerella bradyi [%] (E. bradyi)
Trochammina sp. [#] (Trochammina sp.)
Cribrostomoides subglobosum [%] (C. subglobosum)	0	0	0	0	0	1	3	0	0	0	0	0	0	0	0	0	0	0	0	0	0	1	0	19	0	9	8	10	0	0	3	5	0	0	0	0	0
Hormosina globulifera [%] (H. globulifera)	0	0	0	0	0	0	0	0	0	0	0	0	0	0	0	0	0	0	0	0	0	0	1	2	2	12	9	0	0	0	7	0	2	0	0	0	0
Bolivina difformis [%] (B. difformis)																																						11	1	4	3	3	4	0	9	0	0	0	0
Reophax fusiformis [%] (R. fusiformis)																																						0	2	0	0	0	0	0	0	1	0	0	5
Gavelinopsis praegeri [%] (G. praegeri)																																						4	0	0	0	0	0	1	1	0	0	0	0
Siphonaperta sp. [%]
Cribrostomoides sp. [%]
Rhabdammina abyssorum [%] (R. abyssorum)	2	0	0	0	0	1	9	0	3	0	0	0	0	0	0	0	0	0	0	0	0	0	12	0	2	4	11	0	0	0	0	3	0	0	0	0	0
Globobulimina turgida [%] (G. turgida)
Eggerella arctica [%] (E. arctica)	0	0	0	0	0	0	0	0	0	0	0	0	0	0	0	0	0	0	0	0	0	1	0	0	0	0	0	0	0	8	22	0	0	0	0	0	0
Bulimina costata [%] (B. costata)
Bulimina subacuminata [%] (B. subacuminata)																																						1	0	0	0	0	0	5	0	0	0	0	0
Globobulimina hoeglundi [%] (G. hoeglundi) (including G. turgida, slope-f...)	0	0	0	0	0	0	0	0	0	0	0	0	0	0	0	0	0	0	0	0	0	0	7	0	4	0	0	0	0	1	1	8	40	0	0	0	0	0	0	0	0	0	0	0	0	0	0	0	0
Globocassidulina subglobosa [#] (G. subglobosa)
Epistominella smithi [%] (E. smithi)
Quinqueloculina spp. [%]
Cribrostomoides cf. triangularis [%] (C. cf. triangularis)	0	0	0	0	0	0	0	0	0	0	0	0	0	0	0	0	0	0	0	0	0	0	0	0	0	0	0	0	1	11	7	0	0	7	5	0	0
Hanzawaia sp. [%]
Reophax aduncus [%] (R. aduncus)
Reophax cf. pilulifer [%] (R. cf. pilulifer)
Globobulimina sp. [%] (var. 324/2, shelf-fauna)	0	0	1	0	0	0	0	0	0	0	0	2	5	1	25	1	0	0	1	1	0	0	0	0	0	0	0	0	2	0	0	0	0	0	20	0	0	0	0	0	0	0	0	0	0	0	0	0	0
Marsipella elongata [%] (M. elongata)	0	0	0	0	0	0	11	0	0	0	0	0	0	0	0	0	0	0	0	0	0	4	5	0	7	0	0	10	0	0	0	0	0	0	0	0	0
Cyclammina pusilla [%] (C. pusilla)	2	0	0	0	0	0	0	7	3	0	0	0	0	0	0	0	0	0	0	0	0	0	0	20	0	0	0	0	0	0	1	3	0	0	0	0	0
Ammoscalaria tenuimargo [%] (A. tenuimargo)
Bolivina striatula [%] (B. striatula)																																						2	0	0	0	0	1	3	0	0	0	0	0
Saccammina sphaerica [#] (S. sphaerica)
Pyrgo murrhina [%] (P. murrhina)	12	0	0	0	0	0	0	0	0	0	0	0	0	0	0	0	0	0	0	0	0	0	0	3	1	7	2	0	0	0	0	3	0	0	0	0	0
Cribrostomoides jeffreysii [%] (C. jeffreysii)																																						0	0	0	0	0	0	0	0	0	0	0	0
Remaneica spp. [%]																																						0	0	0	0	0	0	0	0	0	0	0	0
Melonis zaandamae [%] (M. zaandamae)	0	0	0	0	0	0	0	0	0	0	0	0	0	0	0	0	0	0	0	0	0	1	0	0	6	0	0	0	0	0	0	0	6	0	0	0	0	1	0	0	0	0	1	0	4	0	0	0	0
Trifarina bradyi [%] (T. bradyi)																																						0	0	0	0	6	3	0	3	0	0	0	0
Valvulineria laevigata [%] (V. laevigata)																																						0	0	0	0	0	0	0	0	0	0	0	0
Gyroidina polia [#] (G. polia)
Bolvina subaenariensis [%]
Cibicidoides kullenbergi [%] (C. kullenbergi)	7	0	0	0	0	0	0	1	6	0	0	0	0	0	0	0	0	0	0	0	0	0	0	2	0	3	5	0	0	0	0	5	0	0	0	0	0
Ammodiscus incertus [%] (A. incertus)
Bolivina compacta [%] (B. compacta)																																						0	6	6	2	2	9	6	3	0	1	0	0
Melonis barleeanus [%] (M. barleeanus)
Lagenammina tubulata [%] (L. tubulata)
Bolivina tongi [%] (B. tongi)																																						0	0	0	0	0	0	0	0	0	0	0	0
Cibicides lobatulus [%] (C. lobatulus)	0	2	4	0	0	0	0	0	0	0	0	0	1	0	3	4	0	0	4	0	0	0	0	0	0	0	0	0	0	0	0	0	0	0	0	0	0	4	0	0	0	0	2	0	3	0	0	0	0
Fursenkoina mexicana [%] (F. mexicana)
Rectuvigerina arquatensis [%] (R. arquatensis)																																						0	0	0	0	0	0	0	0	0	0	0	0
Nonionella cordiformis [%] (N. cordiformis)
Fissurina spp. [#] (Fissurina spp.)
Elphidium macellum [%] (E. macellum)
Buliminella sp. [%]																																						0	2	7	0	0	0	0	0	2	0	0	0
Trochammina cf. advena [%] (T. cf. advena)																																						0	0	0	0	0	0	0	0	0	0	0	0
Bulimina alazanensis [%] (B. alazanensis)																																						0	0	1	1	2	0	0	0	0	0	0	0
Phyllanthus maderaspatensis [#] (P. maderaspatensis)
Pullenia bulloides [#] (P. bulloides)
Oridorsalis umbonatus [%] (O. umbonatus)	0	0	0	0	0	0	0	0	0	0	0	0	0	0	0	0	0	0	0	0	0	0	0	4	0	0	2	10	0	0	0	0	0	0	0	0	0	0	1	0	2	1	0	0	0	3	0	0	0
Ammolagena clavata [#] (A. clavata)
Gyroidinoides cf. perlucida [#] (G. cf. perlucida)																																						0	0	0	0	0	0	0	0	0	0	0	0
Cibicidoides wuellerstorfi [%] (C. wuellerstorfi)	3	0	0	0	0	0	0	0	3	0	0	0	0	0	0	0	0	0	0	0	0	4	0	1	0	7	2	0	0	0	0	0	1	0	0	0	0
Reophax dentaliniformis [%] (R. dentaliniformis)
Lenticulina orbicularis [%] (L. orbicularis)
Ammobaculites filiformis [%] (A. filiformis)
Reophax guttifer [%] (R. guttifer)
Spiroloculina depressa [%] (S. depressa)
Verneuilinulla propinqua [%] (V. propinqua)
Cibicidoides globulosus [%] (C. globulosus)
Recurvoides scitulum [%] (R. scitulum)
Planorbulina mediterranensis [%] (P. mediterranensis)	0	0	0	0	0	0	0	0	0	0	2	0	6	10	0	7	7	0	0	0	0	0	0	0	0	0	0	0	0	0	0	0	0	0	0	0	0	1	0	0	0	0	0	0	0	0	0	0	0
Pyrgo depressa [%] (P. depressa)
Textularia sagittula [%] (T. sagittula)																																						3	0	0	0	0	0	0	1	0	0	0	0
Hyperammina elongata [#] (H. elongata)
Haplophragmoides bradyi [%] (H. bradyi)
Karrerulina conversa [%] (K. conversa)
Pyrgoella sphaera [%] (P. sphaera)
Triloculina sp. [%] (Triloculina sp.)
Reophax micaceus [#] (R. micaceus)
Spirosigmoilina spp. [%] (Spirosigmoilina spp.)
Pullenia quinqueloba [%] (P. quinqueloba)																																						0	1	0	0	0	0	0	0	4	0	0	0
Psammosphaera fusca [%] (P. fusca)
Trochammina globigeriniformis [%] (T. globigeriniformis)																																						0	0	0	0	0	0	0	0	1	0	0	15
Miliolidae [%] (Miliolid)
Cyclammina cancellata [%] (C. cancellata)
Brizalina subspinescens [%] (B. subspinescens)
Discammina spp. [%] (Discammina spp.)
Amphicoryna scalaris [%] (A. scalaris)	0	0	6	7	0	0	0	0	0	0	0	0	0	0	0	0	0	1	0	0	0	0	0	0	0	0	0	0	0	0	0	0	0	0	0	0	0
Dorothia rudis [%] (D. rudis)	0	0	0	0	0	0	0	0	0	0	0	3	1	0	1	2	0	0	0	0	0	0	0	0	0	0	0	0	0	0	0	0	0	0	0	0	0
Psammosphaera sp. [%] (Psammosphaera sp.)
Bulimina striata [%] (B. striata)																																						4	0	0	0	0	0	0	2	0	0	0	0
Rosalina globularis [%] (R. globularis)																																						1	0	0	0	0	1	2	0	0	0	0	0
Lagena spp. [#] (Lagena spp.)
Ammobaculites agglutinans [%] (A. agglutinans)
Liebusella goesi [%] (L. goesi)	0	0	0	0	0	0	0	0	0	0	0	0	0	0	0	0	0	0	0	0	0	0	0	0	0	0	0	0	4	9	0	0	0	0	0	0	0	0	0	0	0	0	0	0	0	0	0	0	0
Bolivina albatrossi [#] (B. albatrossi)
Bulimina aculeata [%] (B. aculeata)	0	0	0	0	0	0	0	0	0	0	0	0	0	0	0	0	0	0	0	0	0	5	1	0	0	0	0	0	0	1	0	0	0	0	0	0	0
Cribrostomoides wiesneri [%] (C. wiesneri)
Chilostomella ovoidea [%] (C. ovoidea)																																						0	0	0	0	0	0	0	0	0	0	0	0
Rhabdammina spp. [%] (Rhabdammina spp.)
Pseudogaudryina sp. [%] (Pseudogaudryina sp.)
Globobulimina affinis [#] (G. affinis)
Textularia conica [%] (T. conica)
Gyroidina umbonata [#] (G. umbonata)
Subreophax aduncus [%] (S. aduncus)
Reophax sp. [#] (Reophax sp.)
Elphidium advenum [%] (E. advenum)																																						0	0	0	0	0	0	1	0	0	0	0	0
Hormosina guttifera [%] (H. guttifera)																																						0	0	0	0	0	0	0	0	0	0	0	0
Astrorhiza sp. [%] (Astrorhiza sp.)
Trifarina elongatastriata [%] (T. elongatastriata)
Cibicidoides bradyi [%] (C. bradyi)
H. elegans [%] (var. subsp. 339, slope-fauna)	0	0	0	0	0	0	0	0	0	0	0	0	0	0	0	0	0	0	0	0	10	0	0	0	0	0	0	0	0	0	0	0	0	0	0	0	0
Elphidium crispum [%] (E. crispum)	0	0	0	0	0	0	0	0	0	0	0	8	2	0	0	0	0	0	0	0	0	0	0	0	0	0	0	0	0	0	0	0	0	0	0	0	0
Gyroidinoides soldanii [%] (G. soldanii)
Cribrostomoides triangularis [%] (C. triangularis)																																						0	0	0	0	0	0	0	0	0	0	0	0
Cibicidoides robertsonianus [%] (C. robertsonianus)																																						0	0	0	0	1	0	0	0	0	0	0	0
Osangularia culter [#] (O. culter)
Neoconcorbina millettii [%] (N. millettii)																																						0	0	0	0	0	0	0	0	0	0	0	0
Eggerella scabra [%] (E. scabra)
Paratrochammina challengeri [%] (P. challengeri)
Epistominella pusilla [#] (E. pusella)
Cassidulinoides tenuis [%] (C. tenuis)
Praecystammina globigeriniformis [%] (P. globigeriniformis)
Deuterammina montagui [%] (D. montagui)
Glandulina ovula [%] (G. ovula)
Trochamminopsis pusillus [%] (T. pusillus)
Discanomalina vermiculata [%] (D. vermiculata)	0	0	0	0	1	0	0	0	0	0	0	0	0	0	0	0	0	0	1	3	0	0	0	0	0	0	0	0	2	0	0	0	0	0	0	0	0
Haplophragmoides sphaeriloculus [#] (H. sphaeriloculus)
Oolina spp. [#] (Oolina spp.)
Angulogerina angulosa [%] (A. angulosa)
Reophax agglutinatus [%] (R. agglutinatus)
Buliminella exilis [#] (B. exilis)
Pullenia subcarinata [#] (P. subcarinata)
Cribrostomoides trochamminiforme [%] (C. trochamminiforme)																																						0	0	0	0	0	0	0	0	0	0	0	0
Cibicidoides pseudoungerianus [%] (C. pseudoungerianus)	0	0	0	0	0	0	0	0	0	0	0	0	0	0	0	1	0	0	2	0	0	0	0	0	0	0	0	0	0	0	3	0	0	0	0	0	0
Nonionella spp. [%] (Nonionella spp.)
Uvigerina proboscidea [%] (U. proboscidea)
Ehrenbergina undulata [%] (E. undulata)	0	0	4	0	0	0	0	0	0	0	0	0	0	0	0	0	3	0	1	0	0	0	0	0	0	0	0	0	0	0	0	0	0	0	0	0	0	1	0	0	0	0	1	0	0	0	0	0	0
Epistominella rugosa [#] (E. rugosa)
Nonion spp. [%] (Nonion spp.)
Siphotextularia spp. [%] (Siphotextularia spp.)
Earlandammina inconspicua [#] (E. inconspicua)
Pyrgo serrata [%] (P. serrata)
Siphotextularia caroliniana [%] (S. caroliniana)	0	0	0	0	0	0	0	0	0	0	0	0	0	0	0	0	0	0	0	4	0	0	0	0	0	0	0	0	0	0	0	0	0	0	0	0	0
Bolivina dilatata [#] (B. dilatata)
Pyrgo lucernula [#] (P. lucernula)
Globulotuba sp. [%] (Globulotuba sp.)
Usbekistania charoides [%] (U. charoides)
Bolivina spp. [%] (Bolivina spp.)
Sigmoilopsis schlumbergeri [%] (S. schlumbergeri)	2	0	0	0	0	0	0	0	0	0	0	0	0	0	0	0	0	0	0	0	0	0	0	0	0	0	0	0	0	0	1	0	0	0	0	0	0
Spirophthalmidium cf. pusillum [#] (S. cf. pusillum)
Laticarinina pauperata [#] (L. pauperata)
Planulina ariminensis [%] (P. ariminensis)	0	0	0	0	0	0	0	0	0	0	0	0	0	0	0	0	0	0	0	0	0	0	0	0	0	0	0	0	0	0	0	0	0	0	0	0	0
Uvigerina pygmaea [%] (U. pygmaea)	0	0	0	0	0	0	0	0	0	0	0	0	0	0	0	0	0	0	0	0	0	0	0	0	0	0	0	0	1	0	0	0	0	0	0	0	0
Quinqueloculina ex gr. Q. pulchella [%] (Q. ex gr. Q. pulchella)	0	0	0	0	0	0	0	0	0	0	0	0	0	0	0	0	0	1	0	0	0	0	0	0	0	0	0	0	0	0	0	0	0	0	0	0	0
Uvigerina elongata [%] (U. elongata)	0	0	0	0	0	0	0	0	0	0	0	0	0	0	0	0	0	0	0	0	0	0	0	0	0	0	0	0	0	0	0	0	0	0	0	0	0
[truncated: 75 more columns]

## Sheet: 4
Oxygen Conditions		ml/l		Species (>10%)		Max Oxyg	Min Oxyg	No. Sites	Average Oxygen
Oxic	O	>65.4		Cancris auriculus [%] (C. auriculus)	Cancris auriculus	184.081	55.7194	45	114.519	S	*
Suboxic	S	13.1 - 65.4		Nonion asterizans [%] (N. asterizans)	Nonion asterizans	158.726	84.764	11	123.019	O
Dysoxic	D	<13.1		Uvigerina peregrina [%] (U. peregrina)	Uvigerina peregrina	233.399	86.5231	10	175.219	O
				Saccorhiza ramosa [%] (S. ramosa)	Saccorhiza ramosa	235.742	144.29	10	221.028	O
				Bulimina mexicana [%] (B. mexicana)	Bulimina mexicana	196.278	174.195	9	185.606	O
				Uvigerina bononiensis [%] (U. bononiensis)	Uvigerina bononiensis	151.382	127.312	9	136.743	O
				Trifarina fornasinii [%] (T. fornasinii)	Trifarina fornasinii	189.53	64.6048	9	111.828	O
				Epistominella exigua [%] (E. exigua)	Epistominella exigua	240.284	134.277	8	197.095	O
				Hoeglundina elegans [%] (H. elegans)	Hoeglundina elegans	230.918	67.125	7	183.49	O
				Rectuvigerina phlegeri [%] (R. phlegeri)	Rectuvigerina phlegeri	133.387	95.2895	6	119.304	O
				Bolivina variabilis [%] (B. variabilis)	Bolivina variabilis	222.841	108.746	6	153.279	O
				Cassidulina crassa [%] (C. crassa)	Cassidulina crassa	240.284	179.92	6	208.708	O
				Bolivina pseudoplicata [%] (B. pseudoplicata)	Bolivina pseudoplicata	158.726	127.343	5	145.703	O
				Hanzawaia rhodiensis [%] (H. rhodiensis)	Hanzawaia rhodiensis	137.231	127.312	5	130.619	O
				Rectuvigerina arquatensis [%] (R. arquatensis)	Rectuvigerina arquatensis	122.824	55.7194	5	72.0522	S
				Uvigerina finisterrensis [%] (U. finisterrensis)	Uvigerina finisterrensis	144.29	75.5843	5	121.67	O
				Eggerella arctica [%] (E. arctica)	Eggerella arctica	127.357	60.4088	4	100.255	O
				Globobulimina sp. [%] (var. 324/2, shelf-fauna)	Globobulimina sp.	127.312	84.764	4	110.912	O
				Uvigerina spp. [%]	Uvigerina spp.	78.311	64.6048	4	72.0426	S
				Cribrostomoides triangularis [%] (C. cf. triangularis)	Cribrostomoides triangularis	86.5231	55.7194	4	66.1725	S
				Bolivina dilitata dilitatissima [%] (B. d. dilitatissima)	Bolivina dilitata	121.831	65.14	4	86.6871	S
				Epistominella levicula [%] (E. levicula)	Epistominella levicula	230.887	134.277	4	187.972	O
				Textularia pseudogramen [%] (T. pseudogramen)	Textularia pseudogramen	143.929	89.8924	4	125.016	O
				Uvigerina elongata [%] (U. elongata)	Uvigerina elongata	75.5843	60.4088	3	66.0106	S
				Bolivina pacifica [%] (B. ex gr. B. pacifica)	Bolivina pacifica	197.114	108.746	3	145.451	O
				Melonis zaandamae [%] (M. zaandamae)	Melonis zaandamae	233.399	197.114	3	220.267	O
				Cibicidoides pachyderma [%] (C. pachyderma)	Cibicidoides pachyderma	185.232	182.661	3	184.323	O
				Fursenkoina fusiformis [%] (F. fusiformis)	Fursenkoina fusiformis	130.492	108.746	3	120.756	O
				Cassidulina subglobosa [%] (C. subglobosa)	Cassidulina subglobosa	179.92	152.264	3	166.081	O
				Gavelinopsis translucens [%] (G. translucens)	Gavelinopsis translucens	200.995	186.001	3	192.626	O
				Cassidulina laevigata [%] (C. laevigata)	Cassidulina laevigata	228.144	174.195	3	199.818	O
				Cribrostomoides trochamminiforme [%] (C. trochamminiforme)	Cribrostomoides trochamminiforme	62.0388	60.4088	2	61.2238	S
				Trifarina bradyi [%] (T. bradyi)	Trifarina bradyi	157.964	134.277	2	146.12	O
				Rhabdammina abyssorum [%] (R. abyssorum)	Rhabdammina abyssorum	235.742	144.29	2	190.016	O
				Bolvina subaenariensis [%]	Bolvina subaenariensis	121.831	56.9702	2	89.4005	S
				Robertinoides chapmani [%] (R. chapmani)	Robertinoides chapmani	194.127	190.531	2	192.329	O
				Pyrgo murrhina [%] (P. murrhina)	Pyrgo murrhina	230.887	185.232	2	208.059	O
				Trifarina elongatastriata [%] (T. elongatastriata)	Trifarina elongatastriata	67.125	59.2703	2	63.1976	S
				Hanzawaia concentrica [%] (H. concentrica)	Hanzawaia concentrica	143.929	132.855	2	138.392	O
				Globobulimina glabra [%] (G. cf. glabra)	Globobulimina glabra	113.167	99.9824	2	106.575	O
				Bolivina difformis [%] (B. difformis)	Bolivina difformis	228.144	201.53	2	214.837	O
				Reophax fusiformis [%] (R. fusiformis)	Reophax fusiformis	230.288	220.536	2	225.412	O
				U. peregina dirupta [%]	U. peregina	154.605	121.831	2	138.218	O
				Bolivina pacifica [%] (B. pacifica)	Bolivina pacifica	123.03	99.9824	2	111.506	O
				Ammoscalaria pseudospiralis [%] (A. pseudospiralis)	Ammoscalaria pseudospiralis	130.492	108.746	2	119.619	O
				Hormosina globulifera [%] (H. globulifera)	Hormosina globulifera	226.351	176.576	2	201.464	O
				Cribrostomoides jeffreysii [%] (C. jeffreysii)	Cribrostomoides jeffreysii	133.387	129.525	2	131.456	O
				Ceratobulimina pacifica [%] (C. pacifica)	Ceratobulimina pacifica	225.65	221.464	2	223.557	O
				Pyrgo fornasinii [%] (P. fornasinii)	Pyrgo fornasinii	129.525	127.24	2	128.382	O
				Reophax bilocularis [#] (R. bilocularis)	Reophax bilocularis	195.183	187.199	2	191.191	O
				Reophax scorpiurus [%] (R. scorpiurus)	Reophax scorpiurus	190.531	67.125	2	128.828	O
				Bolivina cincta [%] (B. cincta)	Bolivina cincta	219.627	60.4088	2	140.018	O
				Bolivina striatula [%] (B. striatula)	Bolivina striatula	95.2895	84.764	2	90.0267	O
				Bolivina dilatata [%] (B. ex gr. B. dilatata)	Bolivina dilatata	120.601	86.5231	2	103.562	O
				Textularia panamensis [%] (T. panamensis)	Textularia panamensis	133.387	130.492	2	131.939	O
				Globobulimina hoeglundi [%] (G. hoeglundi) (including G. turgida, slope-f...)	Globobulimina hoeglundi	233.399	233.399	2	233.399	O
				Ammonia beccarii [%] (A. beccarii)	Ammonia beccarii	158.726	158.726	2	158.726	O
				Liebusella goesi [%] (L. goesi)	Liebusella goesi	56.9702	55.7194	2	56.3448	S
				Hormosina guttifera [%] (H. guttifera)	Hormosina guttifera	230.887	230.887	1	230.887	O
				Hanzawaia sp. [%]	Hanzawaia sp.	105.231	105.231	1	105.231	O
				Uvigerina pygmaea [%] (U. pygmaea)	Uvigerina pygmaea	75.5843	75.5843	1	75.5843	S
				Ammoscalaria tenuimargo [%] (A. tenuimargo)	Ammoscalaria tenuimargo	154.605	154.605	1	154.605	O
				Epistominella smithi [%] (E. smithi)	Epistominella smithi	189.441	189.441	1	189.441	O
				Cribrostomoides sp. [%]	Cribrostomoides sp.	92.6526	92.6526	1	92.6526	O
				Planulina ariminensis [%] (P. ariminensis)	Planulina ariminensis	59.2703	59.2703	1	59.2703	S
				Melonis barleeanus [%] (M. barleeanus)	Melonis barleeanus	154.605	154.605	1	154.605	O
				Valvulina conica [%] (V. conica)	Valvulina conica	175.006	175.006	1	175.006	O
				Trochammina globigeriniformis [%] (T. globigeriniformis)	Trochammina globigeriniformis	226.351	226.351	1	226.351	O
				Buliminella sp. [%]	Buliminella sp.	230.918	230.918	1	230.918	O
				Bolivina tongi [%] (B. tongi)	Bolivina tongi	124.256	124.256	1	124.256	O
				Saccammina sp. [%]	Saccammina sp.	132.378	132.378	1	132.378	O
				Ammomarginulina foliacea [%] (A. foliacea)	Ammomarginulina foliacea	192.488	192.488	1	192.488	O
				Nouria polymorphinoides [%] (N. polymorphinoides)	Nouria polymorphinoides	133.387	133.387	1	133.387	O
				Cyclammina pusilla [%] (C. pusilla)	Cyclammina pusilla	220.536	220.536	1	220.536	O
				Marsipella elongata [%] (M. elongata)	Marsipella elongata	157.964	157.964	1	157.964	O
				Reophax calcareus [%] (R. calcareus)	Reophax calcareus	105.231	105.231	1	105.231	O
				Suggrunda eckisi [%] (S. eckisi)	Suggrunda eckisi	123.03	123.03	1	123.03	O
				Quinqueloculina spp. [%]	Quinqueloculina spp.	143.929	143.929	1	143.929	O
				Remaneica spp. [%]	Remaneica spp.	127.24	127.24	1	127.24	O
				Bulimina alazanensis [%] (B. alazanensis)	Bulimina alazanensis	221.464	221.464	1	221.464	O
				Cassidulina carinata [%] (C. carinata)	Cassidulina carinata	121.831	121.831	1	121.831	O
				Quinqueloculina vulgaris [%] (Q. ex gr. Q. vulgaris)	Quinqueloculina vulgaris	201.53	201.53	1	201.53	O
				Jacullela obtusa [%] (J. obtusa)	Jacullela obtusa	134.277	134.277	1	134.277	O
				Valvulineria laevigata [%] (V. laevigata)	Valvulineria laevigata	187.546	187.546	1	187.546	O
				Ammoscalaria sp. [%] (Ammoscalaria sp.)	Ammoscalaria sp.	176.576	176.576	1	176.576	O
				Lagenammina difflugiformis [%] (L. difflugiformis)	Lagenammina difflugiformis	194.127	194.127	1	194.127	O
				Cribrostomoides subglobosum [%] (C. subglobosum)	Cribrostomoides subglobosum	220.536	220.536	1	220.536	O
				Sphaeroidina bulloides [%] (S. bulloides)	Sphaeroidina bulloides	196.278	196.278	1	196.278	O
				Uvigerina auberiana [#] (U. auberiana)	Uvigerina auberiana	190.095	190.095	1	190.095	O
				Quinqueloculina ex gr. Q. pulchella [%] (Q. ex gr. Q. pulchella)	Quinqueloculina ex	0	0	0
				Laticarinina pauperata [#] (L. pauperata)	Laticarinina pauperata	0	0	0
				Spirophthalmidium pusillum [#] (S. cf. pusillum)	Spirophthalmidium pusillum	0	0	0
				Globulotuba sp. [%] (Globulotuba sp.)	Globulotuba sp.	0	0	0
				Usbekistania charoides [%] (U. charoides)	Usbekistania charoides	0	0	0
				Bolivina spp. [%] (Bolivina spp.)	Bolivina spp.	0	0	0
				Bolivina dilatata [#] (B. dilatata)	Bolivina dilatata	0	0	0
				Pyrgo lucernula [#] (P. lucernula)	Pyrgo lucernula	0	0	0
				Pyrgo serrata [%] (P. serrata)	Pyrgo serrata	0	0	0
				Earlandammina inconspicua [#] (E. inconspicua)	Earlandammina inconspicua	0	0	0
				Siphotextularia spp. [%] (Siphotextularia spp.)	Siphotextularia spp.	0	0	0
				Nonion spp. [%] (Nonion spp.)	Nonion spp.	0	0	0
				Epistominella rugosa [#] (E. rugosa)	Epistominella rugosa	0	0	0
				Nonionella spp. [%] (Nonionella spp.)	Nonionella spp.	0	0	0
				Uvigerina proboscidea [%] (U. proboscidea)	Uvigerina proboscidea	0	0	0
				Buliminella exilis [#] (B. exilis)	Buliminella exilis	0	0	0
				Pullenia subcarinata [#] (P. subcarinata)	Pullenia subcarinata	0	0	0
				Reophax agglutinatus [%] (R. agglutinatus)	Reophax agglutinatus	0	0	0
				Angulogerina angulosa [%] (A. angulosa)	Angulogerina angulosa	0	0	0
				Haplophragmoides sphaeriloculus [#] (H. sphaeriloculus)	Haplophragmoides sphaeriloculus	0	0	0
				Oolina spp. [#] (Oolina spp.)	Oolina spp.	0	0	0
				Trochamminopsis pusillus [%] (T. pusillus)	Trochamminopsis pusillus	0	0	0
				Deuterammina montagui [%] (D. montagui)	Deuterammina montagui	0	0	0
				Glandulina ovula [%] (G. ovula)	Glandulina ovula	0	0	0
				Praecystammina globigeriniformis [%] (P. globigeriniformis)	Praecystammina globigeriniformis	0	0	0
				Cassidulinoides tenuis [%] (C. tenuis)	Cassidulinoides tenuis	0	0	0
				Siphotextularia caroliniana [%] (S. caroliniana)	Siphotextularia caroliniana	0	0	0
				Epistominella pusilla [#] (E. pusella)	Epistominella pusilla	0	0	0
				Paratrochammina challengeri [%] (P. challengeri)	Paratrochammina challengeri	0	0	0
				Osangularia culter [#] (O. culter)	Osangularia culter	0	0	0
				Gyroidinoides soldanii [%] (G. soldanii)	Gyroidinoides soldanii	0	0	0
				Cibicidoides bradyi [%] (C. bradyi)	Cibicidoides bradyi	0	0	0
				Astrorhiza sp. [%] (Astrorhiza sp.)	Astrorhiza sp.	0	0	0
				Reophax sp. [#] (Reophax sp.)	Reophax sp.	0	0	0
				Sigmoilopsis schlumbergeri [%] (S. schlumbergeri)	Sigmoilopsis schlumbergeri	0	0	0
				Subreophax aduncus [%] (S. aduncus)	Subreophax aduncus	0	0	0
				Textularia conica [%] (T. conica)	Textularia conica	0	0	0
				Globobulimina affinis [#] (G. affinis)	Globobulimina affinis	0	0	0
				Pseudogaudryina sp. [%] (Pseudogaudryina sp.)	Pseudogaudryina sp.	0	0	0
				Rhabdammina spp. [%] (Rhabdammina spp.)	Rhabdammina spp.	0	0	0
				Cribrostomoides wiesneri [%] (C. wiesneri)	Cribrostomoides wiesneri	0	0	0
				Bolivina albatrossi [#] (B. albatrossi)	Bolivina albatrossi	0	0	0
				Lagena spp. [#] (Lagena spp.)	Lagena spp.	0	0	0
				Discanomalina vermiculata [%] (D. vermiculata)	Discanomalina vermiculata	0	0	0
				Psammosphaera sp. [%] (Psammosphaera sp.)	Psammosphaera sp.	0	0	0
				Brizalina subspinescens [%] (B. subspinescens)	Brizalina subspinescens	0	0	0
				Discammina spp. [%] (Discammina spp.)	Discammina spp.	0	0	0
				Cyclammina cancellata [%] (C. cancellata)	Cyclammina cancellata	0	0	0
				Miliolidae (Miliolid)	Miliolidae (Miliolid)	0	0	0
				Psammosphaera fusca [%] (P. fusca)	Psammosphaera fusca	0	0	0
				Phyllanthus maderaspatensis [#] (P. maderaspatensis)	Phyllanthus maderaspatensis	0	0	0
				Reophax micaceus [#] (R. micaceus)	Reophax micaceus	0	0	0
				Spirosigmoilina spp. [%] (Spirosigmoilina spp.)	Spirosigmoilina spp.	0	0	0
				Triloculina sp. [%] (Triloculina sp.)	Triloculina sp.	0	0	0
				Elphidium macellum [%] (E. macellum)	Elphidium macellum	0	0	0
				Pyrgoella sphaera [%] (P. sphaera)	Pyrgoella sphaera	0	0	0
				Nonionella cordiformis [%] (N. cordiformis)	Nonionella cordiformis	0	0	0
				Spiroloculina depressa [%] (S. depressa)	Spiroloculina depressa	0	0	0
				Karrerulina conversa [%] (K. conversa)	Karrerulina conversa	0	0	0
				Haplophragmoides bradyi [%] (H. bradyi)	Haplophragmoides bradyi	0	0	0
				Elphidium crispum [%] (E. crispum)	Elphidium crispum	0	0	0
				Hyperammina elongata [#] (H. elongata)	Hyperammina elongata	0	0	0
				Pyrgo depressa [%] (P. depressa)	Pyrgo depressa	0	0	0
				Recurvoides scitulum [%] (R. scitulum)	Recurvoides scitulum	0	0	0
				Cibicidoides globulosus [%] (C. globulosus)	Cibicidoides globulosus	0	0	0
				Neoconcorbina millettii [%] (N. millettii)	Neoconcorbina millettii	0	0	0
				Verneuilinulla propinqua [%] (V. propinqua)	Verneuilinulla propinqua	0	0	0
				Ammobaculites filiformis [%] (A. filiformis)	Ammobaculites filiformis	0	0	0
				Reophax guttifer [%] (R. guttifer)	Reophax guttifer	0	0	0
				Ammobaculites agglutinans [%] (A. agglutinans)	Ammobaculites agglutinans	0	0	0
				Ammolagena clavata [#] (A. clavata)	Ammolagena clavata	0	0	0
				Pullenia bulloides [#] (P. bulloides)	Pullenia bulloides	0	0	0
				Cibicidoides robertsonianus [%] (C. robertsonianus)	Cibicidoides robertsonianus	0	0	0
				Fissurina spp. [#] (Fissurina spp.)	Fissurina spp.	0	0	0
				Lagenammina tubulata [%] (L. tubulata)	Lagenammina tubulata	0	0	0
				Elphidium advenum [%] (E. advenum)	Elphidium advenum	0	0	0
				Ammodiscus incertus [%] (A. incertus)	Ammodiscus incertus	0	0	0
				Cibicidoides pseudoungerianus [%] (C. pseudoungerianus)	Cibicidoides pseudoungerianus	0	0	0
				Reophax aduncus [%] (R. aduncus)	Reophax aduncus	0	0	0
				Gyroidina polia [#] (G. polia)	Gyroidina polia	0	0	0
				Lenticulina orbicularis [%] (L. orbicularis)	Lenticulina orbicularis	0	0	0
				Saccammina sphaerica [#] (S. sphaerica)	Saccammina sphaerica	0	0	0
				Rosalina globularis [%] (R. globularis)	Rosalina globularis	0	0	0
				Globobulimina turgida [%] (G. turgida)	Globobulimina turgida	0	0	0
				Siphonaperta sp. [%]	Siphonaperta sp.	0	0	0
				Hoeglundina elegans [%] (var. subsp. 339, slope-fauna)	Hoeglundina elegans	0	0	0
				Dorothia rudis [%] (D. rudis)	Dorothia rudis	0	0	0
				Pullenia quinqueloba [%] (P. quinqueloba)	Pullenia quinqueloba	0	0	0
				Amphicoryna scalaris [%] (A. scalaris)	Amphicoryna scalaris	0	0	0
				Globocassidulina subglobosa [#] (G. subglobosa)	Globocassidulina subglobosa	0	0	0
				Ehrenbergina undulata [%] (E. undulata)	Ehrenbergina undulata	0	0	0
				Reophax dentaliniformis [%] (R. dentaliniformis)	Reophax dentaliniformis	0	0	0
				Chilostomella ovoidea [%] (C. ovoidea)	Chilostomella ovoidea	0	0	0
				Eggerella scabra [%] (E. scabra)	Eggerella scabra	0	0	0
				Bulimina aculeata [%] (B. aculeata)	Bulimina aculeata	0	0	0
				Bulimina costata [%] (B. costata)	Bulimina costata	0	0	0
				Eggerella bradyi [%] (E. bradyi)	Eggerella bradyi	0	0	0
				Trochammina sp. [#] (Trochammina sp.)	Trochammina sp.	0	0	0
				Crithionina sp. [#] (Crithionina sp.)	Crithionina sp.	0	0	0
				Recurvoides contortus [%] (R. contortus)	Recurvoides contortus	0	0	0
				Cribrostomoides triangularis [%] (C. triangularis)	Cribrostomoides triangularis	0	0	0
				Gyroidinoides perlucida [#] (G. cf. perlucida)	Gyroidinoides perlucida	0	0	0
				Gyroidina umbonata [#] (G. umbonata)	Gyroidina umbonata	0	0	0
				Bulimina striata [%] (B. striata)	Bulimina striata	0	0	0
				Fursenkoina mexicana [%] (F. mexicana)	Fursenkoina mexicana	0	0	0
				Cibicidoides kullenbergi [%] (C. kullenbergi)	Cibicidoides kullenbergi	0	0	0
				Trochammina advena [%] (T. cf. advena)	Trochammina advena	0	0	0
				Bulimina gibba [%] (B. gibba)	Bulimina gibba	0	0	0
				Reophax pilulifer [%] (R. cf. pilulifer)	Reophax pilulifer	0	0	0
				Bolivina compacta [%] (B. compacta)	Bolivina compacta	0	0	0
				Textularia sagittula [%] (T. sagittula)	Textularia sagittula	0	0	0
				Cibicidoides wuellerstorfi [%] (C. wuellerstorfi)	Cibicidoides wuellerstorfi	0	0	0
				Planorbulina mediterranensis [%] (P. mediterranensis)	Planorbulina mediterranensis	0	0	0
				Bulimina subulata [#] (B. subulata)	Bulimina subulata	0	0	0
				Bulimina subacuminata [%] (B. subacuminata)	Bulimina subacuminata	0	0	0
				Gavelinopsis praegeri [%] (G. praegeri)	Gavelinopsis praegeri	0	0	0
				Oridorsalis umbonatus [%] (O. umbonatus)	Oridorsalis umbonatus	0	0	0
				Cibicides lobatulus [%] (C. lobatulus)	Cibicides lobatulus	0	0	0
				Trifarina angulosa [%] (T. angulosa)	Trifarina angulosa	0	0	0
